# Supplementary material for: ﻿Morphology and multi-gene phylogeny reveal three new species of Clonostachys and two combinations of Sesquicillium (Bionectriaceae, Hypocreales) from Xizang, China
Source: MycoKeys. 2025 Mar 11;115:43–66. doi: 10.3897/mycokeys.115.139757 (PMC11920821; doi:10.3897/mycokeys.115.139757)
Supplement: XML Treatment for Clonostachys [file mycokeys.115.139757-treatment1.xml]

<!DOCTYPE tp:taxon-treatment
  PUBLIC "-//TaxonX//DTD Taxonomic Treatment Publishing DTD v0 20100105//EN" "tax-treatment-NSO.dtd">
<tp:taxon-treatment xmlns:tp="http://www.plazi.org/taxpub"><tp:treatment-meta><kwd-group><label>Taxon classification</label><kwd>
                  <named-content content-type="kingdom">Fungi</named-content>
                </kwd><kwd>
                  <named-content content-type="order">Hypocreales</named-content>
                </kwd><kwd>
                  <named-content content-type="family">Bionectriaceae</named-content>
                </kwd></kwd-group><mixed-citation publication-type="journal"><person-group><name><surname>He</surname><given-names>Shucheng</given-names></name><name><surname>Thiyagaraja</surname><given-names>Vinodhini</given-names></name><name><surname>Bhunjun</surname><given-names>Chitrabhanu S.</given-names></name><name><surname>Chomnunti</surname><given-names>Putarak</given-names></name><name><surname>Dissanayake</surname><given-names>Lakmali S.</given-names></name><name><surname>Jayawardena</surname><given-names>Ruvishika S.</given-names></name><name><surname>Yang</surname><given-names>Hongde</given-names></name><name><surname>Zhao</surname><given-names>Yun Wei</given-names></name><name><surname>Al-Otibi</surname><given-names>Fatimah</given-names></name><name><surname>Zhao</surname><given-names>Qi</given-names></name><name><surname>Hyde</surname><given-names>Kevin D.</given-names></name></person-group><article-title>﻿Morphology and multi-gene phylogeny reveal three new species of <italic><tp:taxon-name><tp:taxon-name-part taxon-name-part-type="genus" reg="Clonostachys">Clonostachys</tp:taxon-name-part></tp:taxon-name></italic> and two combinations of <italic><tp:taxon-name><tp:taxon-name-part taxon-name-part-type="genus" reg="Sesquicillium">Sesquicillium</tp:taxon-name-part></tp:taxon-name></italic> (<tp:taxon-name><tp:taxon-name-part taxon-name-part-type="family">Bionectriaceae</tp:taxon-name-part></tp:taxon-name>, <tp:taxon-name><tp:taxon-name-part taxon-name-part-type="order">Hypocreales</tp:taxon-name-part></tp:taxon-name>) from Xizang, China</article-title><source>MycoKeys</source><day>11</day><month>03</month><year>2025</year><volume>115</volume><fpage>43</fpage><lpage>66</lpage><pub-id pub-id-type="doi">10.3897/mycokeys.115.139757</pub-id></mixed-citation></tp:treatment-meta><tp:nomenclature><label>﻿</label><tp:taxon-name>
                <object-id xmlns:xlink="http://www.w3.org/1999/xlink" content-type="arpha" xlink:type="simple">FBDBE180-C198-50DB-A046-6009B883BB13</object-id>
                <tp:taxon-name-part taxon-name-part-type="genus" reg="Clonostachys">Clonostachys</tp:taxon-name-part>
                <object-id xmlns:xlink="http://www.w3.org/1999/xlink" xlink:type="simple">Index Fungorum: IF7701</object-id>
                <object-id xmlns:xlink="http://www.w3.org/1999/xlink" xlink:type="simple">Facesoffungi Number: FoF02102</object-id>
              </tp:taxon-name><tp:taxon-authority>Corda, Pracht-Fl. Eur. Schimmelbild: 31 (1839)</tp:taxon-authority></tp:nomenclature><tp:treatment-sec sec-type="Classification" id="SECID0ERQBK"><title>Classification.</title><p><tp:taxon-name><tp:taxon-name-part taxon-name-part-type="family">Bionectriaceae</tp:taxon-name-part></tp:taxon-name>, <tp:taxon-name><tp:taxon-name-part taxon-name-part-type="order">Hypocreales</tp:taxon-name-part></tp:taxon-name>, <tp:taxon-name><tp:taxon-name-part taxon-name-part-type="class">Sordariomycetes</tp:taxon-name-part></tp:taxon-name>.</p></tp:treatment-sec><tp:treatment-sec sec-type="description" id="SECID0EGRBK"><title>Morphological characteristics.</title><p><bold>Sexual morph</bold>: <bold><italic>Ascomata</italic></bold> perithecial. <bold><italic>Perithecia</italic></bold> superficial, solitary to gregarious, subglobose to globose, papillate or non-papillate, no colour change in 3% <abbrev xmlns:xlink="http://www.w3.org/1999/xlink" xlink:title="3% Potassium Hydroxide" id="ABBRID0EURBK" xlink:type="simple">KOH</abbrev> or 100% <abbrev xmlns:xlink="http://www.w3.org/1999/xlink" xlink:title="Lactic Acid" id="ABBRID0EYRBK" xlink:type="simple">LA</abbrev>. <bold><italic>Asci</italic></bold> clavate to subcylindrical, 6–8-spored. <bold><italic>Ascospores</italic></bold> ellipsoidal to oblong ellipsoidal, uniseptate, hyaline, smooth-walled, uniseriate or irregular biseriate. <bold>Asexual morph</bold>: Hyphomycetous. <bold><italic>Conidiophores</italic></bold> dimorphic or monomorphic, sporodochial, synnematous, hyaline, brown or blackish brown. <bold><italic>Phialides</italic></bold> phialidic, cylindrical to flask-shaped. <bold><italic>Conidia</italic></bold> aseptate, hyaline, smooth, ovoid to ellipsoid.</p></tp:treatment-sec><tp:treatment-sec sec-type="type species" id="SECID0ENSBK"><title>Type species.</title><p><italic><tp:taxon-name><tp:taxon-name-part taxon-name-part-type="genus" reg="Clonostachys">Clonostachys</tp:taxon-name-part><tp:taxon-name-part taxon-name-part-type="species" reg="araucaria">araucaria</tp:taxon-name-part></tp:taxon-name></italic> Corda, Pracht-Fl. Eur. Schimmelbild.: 31 (1839)</p></tp:treatment-sec><tp:treatment-sec sec-type="notes" id="SECID0E5SBK"><title>Notes.</title><p><italic><tp:taxon-name><tp:taxon-name-part taxon-name-part-type="genus" reg="Clonostachys">Clonostachys</tp:taxon-name-part></tp:taxon-name></italic> is the second largest genus in <tp:taxon-name><tp:taxon-name-part taxon-name-part-type="family">Bionectriaceae</tp:taxon-name-part></tp:taxon-name>, with 130 epithets (Index Fungorum 2025). Several members of <italic><tp:taxon-name><tp:taxon-name-part taxon-name-part-type="genus" reg="Clonostachys">Clonostachys</tp:taxon-name-part></tp:taxon-name></italic> are ecologically and economically important (<xref ref-type="bibr" rid="B1">Abeywickrama et al. 2023</xref>). Some <italic><tp:taxon-name><tp:taxon-name-part taxon-name-part-type="genus" reg="Clonostachys">Clonostachys</tp:taxon-name-part></tp:taxon-name></italic> spp. are destructive, including parasitic in myxomycetes, nematodes, ticks, molluscs, and leafhoppers (<xref ref-type="bibr" rid="B56">Schroers 2001</xref>; <xref ref-type="bibr" rid="B63">Toledo et al. 2006</xref>; <xref ref-type="bibr" rid="B46">Perera et al. 2023</xref>). <italic><tp:taxon-name><tp:taxon-name-part taxon-name-part-type="genus" reg="Clonostachys">Clonostachys</tp:taxon-name-part><tp:taxon-name-part taxon-name-part-type="species" reg="rosea">rosea</tp:taxon-name-part></tp:taxon-name></italic> and <italic><tp:taxon-name><tp:taxon-name-part taxon-name-part-type="genus" reg="Clonostachys">C.</tp:taxon-name-part><tp:taxon-name-part taxon-name-part-type="species" reg="catenulata">catenulata</tp:taxon-name-part></tp:taxon-name></italic> are reported as destructive to ascomycetes and basidiomycetes (<xref ref-type="bibr" rid="B56">Schroers 2001</xref>; <xref ref-type="bibr" rid="B8">Chatterton et al. 2008</xref>) and <italic><tp:taxon-name><tp:taxon-name-part taxon-name-part-type="genus" reg="Clonostachys">C.</tp:taxon-name-part><tp:taxon-name-part taxon-name-part-type="species" reg="chuyangsinensis">chuyangsinensis</tp:taxon-name-part></tp:taxon-name></italic> and <italic><tp:taxon-name><tp:taxon-name-part taxon-name-part-type="genus" reg="Clonostachys">C.</tp:taxon-name-part><tp:taxon-name-part taxon-name-part-type="species" reg="aranearum">aranearum</tp:taxon-name-part></tp:taxon-name></italic> have been reported as spider-pathogenic fungi (<xref ref-type="bibr" rid="B68">Wan et al. 2016</xref>; <xref ref-type="bibr" rid="B69">Wang et al. 2023</xref>).</p><p><italic><tp:taxon-name><tp:taxon-name-part taxon-name-part-type="genus" reg="Clonostachys">Clonostachys</tp:taxon-name-part><tp:taxon-name-part taxon-name-part-type="species" reg="rosea">rosea</tp:taxon-name-part></tp:taxon-name></italic> has been studied as a potential biological control agent for various plant diseases and pests such as strawberry gray mold (<xref ref-type="bibr" rid="B14">Cota et al. 2008</xref>), <italic><tp:taxon-name><tp:taxon-name-part taxon-name-part-type="genus" reg="Fusarium">Fusarium</tp:taxon-name-part></tp:taxon-name></italic> head blight of wheat (<xref ref-type="bibr" rid="B72">Xue et al. 2008</xref>), and <italic><tp:taxon-name><tp:taxon-name-part taxon-name-part-type="genus" reg="Pythium">Pythium</tp:taxon-name-part><tp:taxon-name-part taxon-name-part-type="species" reg="tracheiphilum">tracheiphilum</tp:taxon-name-part></tp:taxon-name></italic> in Chinese cabbage (<xref ref-type="bibr" rid="B43">Møller et al. 2003</xref>). Several closely related species to <italic><tp:taxon-name><tp:taxon-name-part taxon-name-part-type="genus" reg="Clonostachys">Clonostachys</tp:taxon-name-part><tp:taxon-name-part taxon-name-part-type="species" reg="rosea">rosea</tp:taxon-name-part></tp:taxon-name></italic>, such as <italic><tp:taxon-name><tp:taxon-name-part taxon-name-part-type="genus" reg="Clonostachys">C.</tp:taxon-name-part><tp:taxon-name-part taxon-name-part-type="species" reg="byssicola">byssicola</tp:taxon-name-part></tp:taxon-name></italic>, <italic><tp:taxon-name><tp:taxon-name-part taxon-name-part-type="genus" reg="Clonostachys">C.</tp:taxon-name-part><tp:taxon-name-part taxon-name-part-type="species" reg="chloroleuca">chloroleuca</tp:taxon-name-part></tp:taxon-name></italic>, <italic><tp:taxon-name><tp:taxon-name-part taxon-name-part-type="genus" reg="Clonostachys">C.</tp:taxon-name-part><tp:taxon-name-part taxon-name-part-type="species" reg="rhizophaga">rhizophaga</tp:taxon-name-part></tp:taxon-name></italic>, and <italic><tp:taxon-name><tp:taxon-name-part taxon-name-part-type="genus" reg="Clonostachys">C.</tp:taxon-name-part><tp:taxon-name-part taxon-name-part-type="species" reg="solani">solani</tp:taxon-name-part></tp:taxon-name></italic> also possess biocontrol properties (<xref ref-type="bibr" rid="B42">Mendoza García et al. 2003</xref>; <xref ref-type="bibr" rid="B34">Krauss et al. 2013</xref>; <xref ref-type="bibr" rid="B60">Sun et al. 2017</xref>; <xref ref-type="bibr" rid="B6">Broberg et al. 2021</xref>).</p></tp:treatment-sec><ref-list><ref id="B1"><mixed-citation xmlns:xlink="http://www.w3.org/1999/xlink" xlink:type="simple"><person-group><name name-style="western"><surname>Abeywickrama</surname><given-names>PD</given-names></name><name name-style="western"><surname>Qian</surname><given-names>N</given-names></name><name name-style="western"><surname>Jayawardena</surname><given-names>RS</given-names></name><name name-style="western"><surname>Li</surname><given-names>Y</given-names></name><name name-style="western"><surname>Zhang</surname><given-names>W</given-names></name><name name-style="western"><surname>Guo</surname><given-names>K</given-names></name><name name-style="western"><surname>Zhang</surname><given-names>L</given-names></name><name name-style="western"><surname>Zhang</surname><given-names>G</given-names></name><name name-style="western"><surname>Yan</surname><given-names>J</given-names></name><name name-style="western"><surname>Li</surname><given-names>X</given-names></name><name name-style="western"><surname>Guo</surname><given-names>Z</given-names></name><name name-style="western"><surname>Hyde</surname><given-names>KD</given-names></name><name name-style="western"><surname>Peng</surname><given-names>Y</given-names></name><name name-style="western"><surname>Zhao</surname><given-names>W</given-names></name></person-group> (<year>2023</year>) Endophytic fungi in green manure crops; friends or foe? Mycosphere 14(1): 1–106. <ext-link xlink:href="10.5943/mycosphere/14/1/1" ext-link-type="doi" xlink:type="simple">https://doi.org/10.5943/mycosphere/14/1/1</ext-link></mixed-citation></ref><ref id="B56"><mixed-citation xmlns:xlink="http://www.w3.org/1999/xlink" xlink:type="simple"><person-group><name name-style="western"><surname>Schroers</surname><given-names>HJ</given-names></name></person-group> (<year>2001</year>) A monograph of <italic><tp:taxon-name><tp:taxon-name-part taxon-name-part-type="genus">Bionectria</tp:taxon-name-part></tp:taxon-name></italic> (<tp:taxon-name><tp:taxon-name-part taxon-name-part-type="phylum">Ascomycota</tp:taxon-name-part></tp:taxon-name>, <tp:taxon-name><tp:taxon-name-part taxon-name-part-type="order">Hypocreales</tp:taxon-name-part></tp:taxon-name>, <tp:taxon-name><tp:taxon-name-part taxon-name-part-type="family">Bionectriaceae</tp:taxon-name-part></tp:taxon-name>) and its <italic><tp:taxon-name><tp:taxon-name-part taxon-name-part-type="genus">Clonostachys</tp:taxon-name-part></tp:taxon-name></italic> anamorphs. Studies in Mycology 46: 215.</mixed-citation></ref><ref id="B63"><mixed-citation xmlns:xlink="http://www.w3.org/1999/xlink" xlink:type="simple"><person-group><name name-style="western"><surname>Toledo</surname><given-names>AV</given-names></name><name name-style="western"><surname>Virla</surname><given-names>E</given-names></name><name name-style="western"><surname>Humber</surname><given-names>RA</given-names></name><name name-style="western"><surname>Paradell</surname><given-names>SL</given-names></name><name name-style="western"><surname>Lastra</surname><given-names>CCL</given-names></name></person-group> (<year>2006</year>) <article-title>First record of <italic><tp:taxon-name><tp:taxon-name-part taxon-name-part-type="genus">Clonostachys</tp:taxon-name-part><tp:taxon-name-part taxon-name-part-type="species">rosea</tp:taxon-name-part></tp:taxon-name></italic> (<tp:taxon-name><tp:taxon-name-part taxon-name-part-type="phylum">Ascomycota</tp:taxon-name-part></tp:taxon-name>: <tp:taxon-name><tp:taxon-name-part taxon-name-part-type="order">Hypocreales</tp:taxon-name-part></tp:taxon-name>) as an entomopathogenic fungus of <italic><tp:taxon-name><tp:taxon-name-part taxon-name-part-type="genus">Oncometopia</tp:taxon-name-part><tp:taxon-name-part taxon-name-part-type="species">tucumana</tp:taxon-name-part></tp:taxon-name></italic> and <italic><tp:taxon-name><tp:taxon-name-part taxon-name-part-type="genus">Sonesimia</tp:taxon-name-part><tp:taxon-name-part taxon-name-part-type="species">grossa</tp:taxon-name-part></tp:taxon-name></italic> (<tp:taxon-name><tp:taxon-name-part taxon-name-part-type="order">Hemiptera</tp:taxon-name-part></tp:taxon-name>: <tp:taxon-name><tp:taxon-name-part taxon-name-part-type="family">Cicadellidae</tp:taxon-name-part></tp:taxon-name>) in Argentina.</article-title><source>Journal of Invertebrate Pathology</source><volume>92</volume>(<issue>1</issue>): <fpage>7</fpage>–<lpage>10</lpage>. <ext-link xlink:href="10.1016/j.jip.2005.10.005" ext-link-type="doi" xlink:type="simple">https://doi.org/10.1016/j.jip.2005.10.005</ext-link></mixed-citation></ref><ref id="B46"><mixed-citation xmlns:xlink="http://www.w3.org/1999/xlink" xlink:type="simple"><person-group><name name-style="western"><surname>Perera</surname><given-names>RH</given-names></name><name name-style="western"><surname>Hyde</surname><given-names>KD</given-names></name><name name-style="western"><surname>Jones</surname><given-names>EBG</given-names></name><name name-style="western"><surname>Maharachchikumbura</surname><given-names>SSN</given-names></name><name name-style="western"><surname>Bundhun</surname><given-names>D</given-names></name><name name-style="western"><surname>Camporesi</surname><given-names>E</given-names></name><name name-style="western"><surname>Akulov</surname><given-names>A</given-names></name><name name-style="western"><surname>Liu</surname><given-names>JK</given-names></name><name name-style="western"><surname>Liu</surname><given-names>ZY</given-names></name></person-group> (<year>2023</year>) <article-title>Profile of <tp:taxon-name><tp:taxon-name-part taxon-name-part-type="family">Bionectriaceae</tp:taxon-name-part></tp:taxon-name>, <tp:taxon-name><tp:taxon-name-part taxon-name-part-type="family">Calcarisporiaceae</tp:taxon-name-part></tp:taxon-name>, <tp:taxon-name><tp:taxon-name-part taxon-name-part-type="family">Hypocreaceae</tp:taxon-name-part></tp:taxon-name>, <tp:taxon-name><tp:taxon-name-part taxon-name-part-type="family">Nectriaceae</tp:taxon-name-part></tp:taxon-name>, <tp:taxon-name><tp:taxon-name-part taxon-name-part-type="family">Tilachlidiaceae</tp:taxon-name-part></tp:taxon-name>, <tp:taxon-name><tp:taxon-name-part taxon-name-part-type="family">Ijuhyaceae</tp:taxon-name-part></tp:taxon-name> fam. nov., <tp:taxon-name><tp:taxon-name-part taxon-name-part-type="family">Stromatonectriaceae</tp:taxon-name-part></tp:taxon-name> fam. nov. and <tp:taxon-name><tp:taxon-name-part taxon-name-part-type="family">Xanthonectriaceae</tp:taxon-name-part></tp:taxon-name> fam. nov.</article-title><source>Fungal Diversity</source><volume>118</volume>(<issue>1</issue>): <fpage>95</fpage>–<lpage>271</lpage>. <ext-link xlink:href="10.1007/s13225-022-00512-1" ext-link-type="doi" xlink:type="simple">https://doi.org/10.1007/s13225-022-00512-1</ext-link></mixed-citation></ref><ref id="B8"><mixed-citation xmlns:xlink="http://www.w3.org/1999/xlink" xlink:type="simple"><person-group><name name-style="western"><surname>Chatterton</surname><given-names>S</given-names></name><name name-style="western"><surname>Jayaraman</surname><given-names>J</given-names></name><name name-style="western"><surname>Punja</surname><given-names>ZK</given-names></name></person-group> (<year>2008</year>) Colonization of cucumber plants by the biocontrol fungus <italic><tp:taxon-name><tp:taxon-name-part taxon-name-part-type="genus">Clonostachys</tp:taxon-name-part><tp:taxon-name-part taxon-name-part-type="species">rosea</tp:taxon-name-part></tp:taxon-name></italic> f. <tp:taxon-name><tp:taxon-name-part taxon-name-part-type="genus"/><tp:taxon-name-part taxon-name-part-type="species"/><tp:taxon-name-part taxon-name-part-type="form">catenulata</tp:taxon-name-part></tp:taxon-name>. Biological Control 46(2): 267–278. <ext-link xlink:href="10.1016/j.biocontrol.2008.02.007" ext-link-type="doi" xlink:type="simple">https://doi.org/10.1016/j.biocontrol.2008.02.007</ext-link></mixed-citation></ref><ref id="B68"><mixed-citation xmlns:xlink="http://www.w3.org/1999/xlink" xlink:type="simple"><person-group><name name-style="western"><surname>Wan</surname><given-names>HC</given-names></name><name name-style="western"><surname>Yan</surname><given-names>FH</given-names></name><name name-style="western"><surname>Liang</surname><given-names>JD</given-names></name><name name-style="western"><surname>Zou</surname><given-names>X</given-names></name><name name-style="western"><surname>Liang</surname><given-names>ZQ</given-names></name><name name-style="western"><surname>Jin</surname><given-names>DC</given-names></name></person-group> (<year>2016</year>) <article-title>A new araneogenous fungus of the genus <italic><tp:taxon-name><tp:taxon-name-part taxon-name-part-type="genus">Clonostachys</tp:taxon-name-part></tp:taxon-name></italic>.</article-title><source>Mycosystema</source><volume>35</volume>: <fpage>1061</fpage>–<lpage>1069</lpage>. <ext-link xlink:href="10.13346/j.mycosystema.150244" ext-link-type="doi" xlink:type="simple">https://doi.org/10.13346/j.mycosystema.150244</ext-link></mixed-citation></ref><ref id="B69"><mixed-citation xmlns:xlink="http://www.w3.org/1999/xlink" xlink:type="simple"><person-group><name name-style="western"><surname>Wang</surname><given-names>Y</given-names></name><name name-style="western"><surname>Tang</surname><given-names>DX</given-names></name><name name-style="western"><surname>Luo</surname><given-names>R</given-names></name><name name-style="western"><surname>Wang</surname><given-names>YB</given-names></name><name name-style="western"><surname>Thanarut</surname><given-names>C</given-names></name><name name-style="western"><surname>Dao</surname><given-names>VM</given-names></name><name name-style="western"><surname>Yu</surname><given-names>H</given-names></name></person-group> (<year>2023</year>) <article-title>Phylogeny and systematics of the genus <italic><tp:taxon-name><tp:taxon-name-part taxon-name-part-type="genus">Clonostachys</tp:taxon-name-part></tp:taxon-name></italic>.</article-title><source>Frontiers in Microbiology</source><volume>14</volume>: <fpage>1</fpage>–<lpage>14</lpage>. <ext-link xlink:href="10.3389/fmicb.2023.1117753" ext-link-type="doi" xlink:type="simple">https://doi.org/10.3389/fmicb.2023.1117753</ext-link></mixed-citation></ref><ref id="B14"><mixed-citation xmlns:xlink="http://www.w3.org/1999/xlink" xlink:type="simple"><person-group><name name-style="western"><surname>Cota</surname><given-names>LV</given-names></name><name name-style="western"><surname>Maffia</surname><given-names>LA</given-names></name><name name-style="western"><surname>Mizubuti</surname><given-names>ESG</given-names></name><name name-style="western"><surname>Macedo</surname><given-names>PEF</given-names></name><name name-style="western"><surname>Antunes</surname><given-names>RF</given-names></name></person-group> (<year>2008</year>) <article-title>Biological control of strawberry gray mold by <italic><tp:taxon-name><tp:taxon-name-part taxon-name-part-type="genus">Clonostachys</tp:taxon-name-part><tp:taxon-name-part taxon-name-part-type="species">rosea</tp:taxon-name-part></tp:taxon-name></italic> under field conditions.</article-title><source>Biological Control</source><volume>46</volume>(<issue>3</issue>): <fpage>515</fpage>–<lpage>522</lpage>. <ext-link xlink:href="10.1016/j.biocontrol.2008.04.023" ext-link-type="doi" xlink:type="simple">https://doi.org/10.1016/j.biocontrol.2008.04.023</ext-link></mixed-citation></ref><ref id="B72"><mixed-citation xmlns:xlink="http://www.w3.org/1999/xlink" xlink:type="simple"><person-group><name name-style="western"><surname>Xue</surname><given-names>A</given-names></name><name name-style="western"><surname>Chen</surname><given-names>Y</given-names></name><name name-style="western"><surname>Voldeng</surname><given-names>H</given-names></name><name name-style="western"><surname>Savard</surname><given-names>M</given-names></name><name name-style="western"><surname>Tian</surname><given-names>X</given-names></name></person-group> (<year>2008</year>) Biological control of fusarium head blight of wheat with <italic><tp:taxon-name><tp:taxon-name-part taxon-name-part-type="genus">Clonostachys</tp:taxon-name-part><tp:taxon-name-part taxon-name-part-type="species">rosea</tp:taxon-name-part></tp:taxon-name></italic> strain acm941. Cereal Research Communications 36(Supplement 6): 695–699. <ext-link xlink:href="10.1556/CRC.36.2008.Suppl.B.62" ext-link-type="doi" xlink:type="simple">https://doi.org/10.1556/CRC.36.2008.Suppl.B.62</ext-link></mixed-citation></ref><ref id="B43"><mixed-citation xmlns:xlink="http://www.w3.org/1999/xlink" xlink:type="simple"><person-group><name name-style="western"><surname>Møller</surname><given-names>K</given-names></name><name name-style="western"><surname>Jensen</surname><given-names>B</given-names></name><name name-style="western"><surname>Andersen</surname><given-names>HP</given-names></name><name name-style="western"><surname>Stryhn</surname><given-names>H</given-names></name><name name-style="western"><surname>Hockenhull</surname><given-names>J</given-names></name></person-group> (<year>2003</year>) <article-title>Biocontrol of <tp:taxon-name><tp:taxon-name-part taxon-name-part-type="genus">Pythium</tp:taxon-name-part><tp:taxon-name-part taxon-name-part-type="species">tracheiphilum</tp:taxon-name-part></tp:taxon-name> in Chinese cabbage by <italic><tp:taxon-name><tp:taxon-name-part taxon-name-part-type="genus">Clonostachys</tp:taxon-name-part><tp:taxon-name-part taxon-name-part-type="species">rosea</tp:taxon-name-part></tp:taxon-name></italic> under field conditions.</article-title><source>Biocontrol Science and Technology</source><volume>13</volume>: <fpage>171</fpage>–<lpage>182</lpage>. <ext-link xlink:href="10.1080/958315021000073448" ext-link-type="doi" xlink:type="simple">https://doi.org/10.1080/958315021000073448</ext-link></mixed-citation></ref><ref id="B42"><mixed-citation xmlns:xlink="http://www.w3.org/1999/xlink" xlink:type="simple"><person-group><name name-style="western"><surname>Mendoza García</surname><given-names>RA</given-names></name><name name-style="western"><surname>Martijn Ten Hoopen</surname><given-names>G</given-names></name><name name-style="western"><surname>Kass</surname><given-names>DCJ</given-names></name><name name-style="western"><surname>Sánchez Garita</surname><given-names>VA</given-names></name><name name-style="western"><surname>Krauss</surname><given-names>U</given-names></name></person-group> (<year>2003</year>) <article-title>Evaluation of mycoparasites as biocontrol agents of <italic><tp:taxon-name><tp:taxon-name-part taxon-name-part-type="genus">Rosellinia</tp:taxon-name-part></tp:taxon-name></italic> root rot in cocoa.</article-title><source>Biological Control</source><volume>27</volume>(<issue>2</issue>): <fpage>210</fpage>–<lpage>227</lpage>. <ext-link xlink:href="10.1016/S1049-9644(03)00014-8" ext-link-type="doi" xlink:type="simple">https://doi.org/10.1016/S1049-9644(03)00014-8</ext-link></mixed-citation></ref><ref id="B34"><mixed-citation xmlns:xlink="http://www.w3.org/1999/xlink" xlink:type="simple"><person-group><name name-style="western"><surname>Krauss</surname><given-names>U</given-names></name><name name-style="western"><surname>ten Hoopen</surname><given-names>M</given-names></name><name name-style="western"><surname>Rees</surname><given-names>R</given-names></name><name name-style="western"><surname>Stirrup</surname><given-names>T</given-names></name><name name-style="western"><surname>Argyle</surname><given-names>T</given-names></name><name name-style="western"><surname>George</surname><given-names>A</given-names></name><name name-style="western"><surname>Arroyo</surname><given-names>C</given-names></name><name name-style="western"><surname>Corrales</surname><given-names>E</given-names></name><name name-style="western"><surname>Casanoves</surname><given-names>F</given-names></name></person-group> (<year>2013</year>) <article-title>Mycoparasitism by <italic><tp:taxon-name><tp:taxon-name-part taxon-name-part-type="genus">Clonostachys</tp:taxon-name-part><tp:taxon-name-part taxon-name-part-type="species">byssicola</tp:taxon-name-part></tp:taxon-name></italic> and <italic><tp:taxon-name><tp:taxon-name-part taxon-name-part-type="genus">Clonostachys</tp:taxon-name-part><tp:taxon-name-part taxon-name-part-type="species">rosea</tp:taxon-name-part></tp:taxon-name></italic> on <italic><tp:taxon-name><tp:taxon-name-part taxon-name-part-type="genus">Trichoderma</tp:taxon-name-part></tp:taxon-name></italic> spp. from cocoa (<italic><tp:taxon-name><tp:taxon-name-part taxon-name-part-type="genus">Theobroma</tp:taxon-name-part><tp:taxon-name-part taxon-name-part-type="species">cacao</tp:taxon-name-part></tp:taxon-name></italic>) and implication for the design of mixed biocontrol agents.</article-title><source>Biological Control</source><volume>67</volume>(<issue>3</issue>): <fpage>317</fpage>–<lpage>327</lpage>. <ext-link xlink:href="10.1016/j.biocontrol.2013.09.011" ext-link-type="doi" xlink:type="simple">https://doi.org/10.1016/j.biocontrol.2013.09.011</ext-link></mixed-citation></ref><ref id="B60"><mixed-citation xmlns:xlink="http://www.w3.org/1999/xlink" xlink:type="simple"><person-group><name name-style="western"><surname>Sun</surname><given-names>Z</given-names></name><name name-style="western"><surname>Sun</surname><given-names>M-H</given-names></name><name name-style="western"><surname>Zhou</surname><given-names>M</given-names></name><name name-style="western"><surname>Li</surname><given-names>S-D</given-names></name></person-group> (<year>2017</year>) Transformation of the endochitinase gene Chi67-1 in <italic><tp:taxon-name><tp:taxon-name-part taxon-name-part-type="genus">Clonostachys</tp:taxon-name-part><tp:taxon-name-part taxon-name-part-type="species">rosea</tp:taxon-name-part></tp:taxon-name></italic> 67-1 increases its biocontrol activity against <italic><tp:taxon-name><tp:taxon-name-part taxon-name-part-type="genus">Sclerotinia</tp:taxon-name-part><tp:taxon-name-part taxon-name-part-type="species">sclerotiorum</tp:taxon-name-part></tp:taxon-name></italic>. AMB Express 7(1): 1–9. <ext-link xlink:href="10.1186/s13568-016-0313-x" ext-link-type="doi" xlink:type="simple">https://doi.org/10.1186/s13568-016-0313-x</ext-link></mixed-citation></ref><ref id="B6"><mixed-citation xmlns:xlink="http://www.w3.org/1999/xlink" xlink:type="simple"><person-group><name name-style="western"><surname>Broberg</surname><given-names>M</given-names></name><name name-style="western"><surname>Dubey</surname><given-names>M</given-names></name><name name-style="western"><surname>Iqbal</surname><given-names>M</given-names></name><name name-style="western"><surname>Gudmundssson</surname><given-names>M</given-names></name><name name-style="western"><surname>Ihrmark</surname><given-names>K</given-names></name><name name-style="western"><surname>Schroers</surname><given-names>HJ</given-names></name><name name-style="western"><surname>Funck Jensen</surname><given-names>D</given-names></name><name name-style="western"><surname>Brandström Durling</surname><given-names>M</given-names></name><name name-style="western"><surname>Karlsson</surname><given-names>M</given-names></name></person-group> (<year>2021</year>) <article-title>Comparative genomics highlights the importance of drug efflux transporters during evolution of mycoparasitism in <tp:taxon-name><tp:taxon-name-part taxon-name-part-type="genus">Clonostachys</tp:taxon-name-part><tp:taxon-name-part taxon-name-part-type="infraspecific-rank">subgenus</tp:taxon-name-part><tp:taxon-name-part taxon-name-part-type="subgenus">Bionectria</tp:taxon-name-part></tp:taxon-name> (<tp:taxon-name><tp:taxon-name-part taxon-name-part-type="kingdom">Fungi</tp:taxon-name-part></tp:taxon-name>, <tp:taxon-name><tp:taxon-name-part taxon-name-part-type="phylum">Ascomycota</tp:taxon-name-part></tp:taxon-name>, <tp:taxon-name><tp:taxon-name-part taxon-name-part-type="order">Hypocreales</tp:taxon-name-part></tp:taxon-name>).</article-title><source>Evolutionary Applications</source><volume>14</volume>(<issue>2</issue>): <fpage>476</fpage>–<lpage>497</lpage>. <ext-link xlink:href="10.1111/eva.13134" ext-link-type="doi" xlink:type="simple">https://doi.org/10.1111/eva.13134</ext-link></mixed-citation></ref></ref-list></tp:taxon-treatment>
