# Supplementary material for: ﻿Morphology and multi-gene phylogeny reveal three new species of Clonostachys and two combinations of Sesquicillium (Bionectriaceae, Hypocreales) from Xizang, China
Source: MycoKeys. 2025 Mar 11;115:43–66. doi: 10.3897/mycokeys.115.139757 (PMC11920821; doi:10.3897/mycokeys.115.139757)
Supplement: XML Treatment for Clonostachys motuoensis [file mycokeys.115.139757-treatment3.xml]

<!DOCTYPE tp:taxon-treatment
  PUBLIC "-//TaxonX//DTD Taxonomic Treatment Publishing DTD v0 20100105//EN" "tax-treatment-NSO.dtd">
<tp:taxon-treatment xmlns:tp="http://www.plazi.org/taxpub"><tp:treatment-meta><kwd-group><label>Taxon classification</label><kwd>
                  <named-content content-type="kingdom">Fungi</named-content>
                </kwd><kwd>
                  <named-content content-type="order">Hypocreales</named-content>
                </kwd><kwd>
                  <named-content content-type="family">Bionectriaceae</named-content>
                </kwd></kwd-group><mixed-citation publication-type="journal"><person-group><name><surname>He</surname><given-names>Shucheng</given-names></name><name><surname>Thiyagaraja</surname><given-names>Vinodhini</given-names></name><name><surname>Bhunjun</surname><given-names>Chitrabhanu S.</given-names></name><name><surname>Chomnunti</surname><given-names>Putarak</given-names></name><name><surname>Dissanayake</surname><given-names>Lakmali S.</given-names></name><name><surname>Jayawardena</surname><given-names>Ruvishika S.</given-names></name><name><surname>Yang</surname><given-names>Hongde</given-names></name><name><surname>Zhao</surname><given-names>Yun Wei</given-names></name><name><surname>Al-Otibi</surname><given-names>Fatimah</given-names></name><name><surname>Zhao</surname><given-names>Qi</given-names></name><name><surname>Hyde</surname><given-names>Kevin D.</given-names></name></person-group><article-title>﻿Morphology and multi-gene phylogeny reveal three new species of <italic><tp:taxon-name><tp:taxon-name-part taxon-name-part-type="genus" reg="Clonostachys">Clonostachys</tp:taxon-name-part></tp:taxon-name></italic> and two combinations of <italic><tp:taxon-name><tp:taxon-name-part taxon-name-part-type="genus" reg="Sesquicillium">Sesquicillium</tp:taxon-name-part></tp:taxon-name></italic> (<tp:taxon-name><tp:taxon-name-part taxon-name-part-type="family">Bionectriaceae</tp:taxon-name-part></tp:taxon-name>, <tp:taxon-name><tp:taxon-name-part taxon-name-part-type="order">Hypocreales</tp:taxon-name-part></tp:taxon-name>) from Xizang, China</article-title><source>MycoKeys</source><day>11</day><month>03</month><year>2025</year><volume>115</volume><fpage>43</fpage><lpage>66</lpage><pub-id pub-id-type="doi">10.3897/mycokeys.115.139757</pub-id></mixed-citation></tp:treatment-meta><tp:nomenclature><label>﻿</label><tp:taxon-name>
                <object-id xmlns:xlink="http://www.w3.org/1999/xlink" content-type="arpha" xlink:type="simple">B6037BCA-496F-5A18-AAE3-6BE6055D2D80</object-id>
                <tp:taxon-name-part taxon-name-part-type="genus" reg="Clonostachys">Clonostachys</tp:taxon-name-part>
                <tp:taxon-name-part taxon-name-part-type="species" reg="motuoensis">motuoensis</tp:taxon-name-part>
                <object-id xmlns:xlink="http://www.w3.org/1999/xlink" xlink:type="simple">Index Fungorum: IF902918</object-id>
                <object-id xmlns:xlink="http://www.w3.org/1999/xlink" xlink:type="simple">Facesoffungi Number: FoF16790</object-id>
              </tp:taxon-name><tp:taxon-authority>S.C. He, K.D. Hyde &amp; Q. Zhao</tp:taxon-authority><tp:taxon-status xmlns:xlink="http://www.w3.org/1999/xlink" xlink:type="simple">sp. nov.</tp:taxon-status><xref ref-type="fig" rid="F3">Fig. 3</xref></tp:nomenclature><tp:treatment-sec sec-type="etymology" id="SECID0EHJCK"><title>Etymology.</title><p>The species epithet is derived from the location “Motuo County”, from where the holotype was collected.</p></tp:treatment-sec><tp:treatment-sec sec-type="Typification" id="SECID0EMJCK"><title>Typification.</title><p>China • Xizang Autonomous Region, Linzhi City, Motuo County (<named-content xmlns:xlink="http://www.w3.org/1999/xlink" content-type="dwc:verbatimCoordinates" xlink:type="simple"><named-content content-type="geo-json" specific-use="{&#34;type&#34;:&#34;Point&#34;,&#34;coordinates&#34;:[95.133333,29.183333]}" id="NCID0EVJCK" xlink:type="simple">29°11'N, 95°8'E</named-content></named-content>, 1561 m), on the lower part of the leaves of <italic><tp:taxon-name><tp:taxon-name-part taxon-name-part-type="genus" reg="Houttuynia">Houttuynia</tp:taxon-name-part><tp:taxon-name-part taxon-name-part-type="species" reg="cordata">cordata</tp:taxon-name-part></tp:taxon-name></italic>, July 27, 2022, collected by Hong-De Yang, YHD669-1 (holotype: <named-content xmlns:xlink="http://www.w3.org/1999/xlink" content-type="dwc:institutional_code" xlink:title="Herbarium of Cryptogams, Kunming Institute of Botany, Academia Sinica" xlink:href="http://grbio.org/institution/kunming-institute-botany-chinese-academy-sciences" xlink:type="simple">KUN-HKAS</named-content> HKAS 133181); ex-type living culture: KUNCC24-18530). GenBank:<abbrev xmlns:xlink="http://www.w3.org/1999/xlink" xlink:title="internal transcribed spacer region" id="ABBRID0EKKCK" xlink:type="simple">ITS</abbrev>: <ext-link xmlns:xlink="http://www.w3.org/1999/xlink" ext-link-type="gen" xlink:href="PQ522506" xlink:type="simple">PQ522506</ext-link>, <abbrev xmlns:xlink="http://www.w3.org/1999/xlink" xlink:title="large subunit rDNA" id="ABBRID0ETKCK" xlink:type="simple">28S</abbrev>: <ext-link xmlns:xlink="http://www.w3.org/1999/xlink" ext-link-type="gen" xlink:href="PQ634393" xlink:type="simple">PQ634393</ext-link>, <italic>tef</italic>1: <ext-link xmlns:xlink="http://www.w3.org/1999/xlink" ext-link-type="gen" xlink:href="PQ650479" xlink:type="simple">PQ650479</ext-link>, <italic>tub</italic>2: <ext-link xmlns:xlink="http://www.w3.org/1999/xlink" ext-link-type="gen" xlink:href="PQ650461" xlink:type="simple">PQ650461</ext-link>.</p></tp:treatment-sec><tp:treatment-sec sec-type="description" id="SECID0EKLCK"><title>Description.</title><p><bold>Sexual morph</bold>: Not observed. <bold>Asexual morph</bold>: Hyphomycetous. <bold><italic>Colonies</italic></bold> on the <abbrev xmlns:xlink="http://www.w3.org/1999/xlink" xlink:title="water agar" id="ABBRID0EXLCK" xlink:type="simple">WA</abbrev>, solitary or gregarious, white to pale yellow, raised, dense, rough. <bold><italic>Conidiophores</italic></bold> mononematous, penicillate, straight or flexuous, branched at the apex, smooth, thin-walled, septate, hyaline, conidiophores produce globose cells at the apex, from globose to elongated or continue to differentiate, terminal branches developing into phialides, 94–146 × 2.5–4.7 μm (x̄ = 125 × 3.5 μm, n = 20). <bold><italic>Phialides</italic></bold> monophialidic, terminal, flask-shaped, aseptate, hyaline, smooth, thin-walled, terminal developing into conidia, 9.1–18.7 × 2.3–3.5 μm (x̄ = 13.2 × 2.8 μm, n = 20). <bold><italic>Conidia</italic></bold> amerospores, solitary, acrogenous, simple, ellipsoidal to oblong with obtuse ends, smooth, thin-walled, aseptate, hyaline, minutely guttulate, 3.9–5.6 × 2.5–3.3 μm (x̄ = 4.6 × 2.9 μm, n = 30).</p><fig id="F3" position="float" orientation="portrait"><object-id xmlns:xlink="http://www.w3.org/1999/xlink" content-type="doi" xlink:type="simple">10.3897/mycokeys.115.139757.figure3</object-id><object-id xmlns:xlink="http://www.w3.org/1999/xlink" content-type="arpha" xlink:type="simple">6A4CE69B-EBB7-5F1D-87B3-91FCA0F5DDDB</object-id><label>Figure 3.</label><caption><p><italic><tp:taxon-name><tp:taxon-name-part taxon-name-part-type="genus" reg="Clonostachys">Clonostachys</tp:taxon-name-part><tp:taxon-name-part taxon-name-part-type="species" reg="motuoensis">motuoensis</tp:taxon-name-part></tp:taxon-name></italic> (HKAS 133181, Holotype) <bold>a, b</bold> culture on <abbrev xmlns:xlink="http://www.w3.org/1999/xlink" xlink:title="potato dextrose agar" id="ABBRID0EZMCK" xlink:type="simple">PDA</abbrev> (<bold>a</bold> above <bold>b</bold> below) <bold>c, d</bold> colonies on <abbrev xmlns:xlink="http://www.w3.org/1999/xlink" xlink:title="water agar" id="ABBRID0EDNCK" xlink:type="simple">WA</abbrev><bold>e–h</bold> conidiophores and conidiophores apex <bold>i–l</bold> phialides <bold>m</bold> conidia. Scale bars: 50 μm (<bold>e, g, h</bold>); 25 μm (<bold>f, i, k, l</bold>); 10 μm (<bold>j, m</bold>).</p></caption><graphic xmlns:xlink="http://www.w3.org/1999/xlink" xlink:href="mycokeys-115-043-g003.jpg" position="float" orientation="portrait" xlink:type="simple" id="oo_1277813.jpg"><uri content-type="original_file" xlink:type="simple">https://binary.pensoft.net/fig/1277813</uri></graphic></fig></tp:treatment-sec><tp:treatment-sec sec-type="description" id="SECID0EYNCK"><title>Culture characteristics.</title><p>Colonies on <abbrev xmlns:xlink="http://www.w3.org/1999/xlink" xlink:title="potato dextrose agar" id="ABBRID0E5NCK" xlink:type="simple">PDA</abbrev> reaching 3.5–4 cm after 20 days of incubation at 25 °C, white both above and reverse, medium spare, raised, smooth, fimbriate, velvety, ciliate, not pigment produced.</p></tp:treatment-sec><tp:treatment-sec sec-type="habitat" id="SECID0ECOCK"><title>Habitat.</title><p>Leaves of <italic><tp:taxon-name><tp:taxon-name-part taxon-name-part-type="genus" reg="Houttuynia">Houttuynia</tp:taxon-name-part><tp:taxon-name-part taxon-name-part-type="species" reg="cordata">cordata</tp:taxon-name-part></tp:taxon-name></italic>.</p></tp:treatment-sec><tp:treatment-sec sec-type="material" id="SECID0ETOCK"><title>Additional material examined.</title><p>China • Xizang Autonomous Region, Linzhi City, Motuo County (<named-content xmlns:xlink="http://www.w3.org/1999/xlink" content-type="dwc:verbatimCoordinates" xlink:type="simple"><named-content content-type="geo-json" specific-use="{&#34;type&#34;:&#34;Point&#34;,&#34;coordinates&#34;:[95.133333,29.183333]}" id="NCID0E3OCK" xlink:type="simple">29°11'N, 95°8'E</named-content></named-content>, 1561 m), on the lower part of the leaves of <italic><tp:taxon-name><tp:taxon-name-part taxon-name-part-type="genus" reg="Houttuynia">Houttuynia</tp:taxon-name-part><tp:taxon-name-part taxon-name-part-type="species" reg="cordata">cordata</tp:taxon-name-part></tp:taxon-name></italic>, July 27, 2022, collected by Hong-De Yang, HSC986 (isotype: <named-content xmlns:xlink="http://www.w3.org/1999/xlink" content-type="dwc:institutional_code" xlink:title="Herbarium of Cryptogams, Kunming Institute of Botany, Academia Sinica" xlink:href="http://grbio.org/institution/kunming-institute-botany-chinese-academy-sciences" xlink:type="simple">KUN-HKAS</named-content> 133182); ex-isotype living culture: KUNCC24-18531). GenBank: <abbrev xmlns:xlink="http://www.w3.org/1999/xlink" xlink:title="internal transcribed spacer region" id="ABBRID0ERPCK" xlink:type="simple">ITS</abbrev>: <ext-link xmlns:xlink="http://www.w3.org/1999/xlink" ext-link-type="gen" xlink:href="PQ522507" xlink:type="simple">PQ522507</ext-link>, <abbrev xmlns:xlink="http://www.w3.org/1999/xlink" xlink:title="large subunit rDNA" id="ABBRID0E1PCK" xlink:type="simple">28S</abbrev>: <ext-link xmlns:xlink="http://www.w3.org/1999/xlink" ext-link-type="gen" xlink:href="PQ634394" xlink:type="simple">PQ634394</ext-link>, <italic>tef</italic>1: <ext-link xmlns:xlink="http://www.w3.org/1999/xlink" ext-link-type="gen" xlink:href="PQ650480" xlink:type="simple">PQ650480</ext-link>, <italic>tub</italic>2: <ext-link xmlns:xlink="http://www.w3.org/1999/xlink" ext-link-type="gen" xlink:href="PQ650462" xlink:type="simple">PQ650462</ext-link>.</p></tp:treatment-sec><tp:treatment-sec sec-type="notes" id="SECID0ERQCK"><title>Notes.</title><p>In the phylogenetic analysis, <italic><tp:taxon-name><tp:taxon-name-part taxon-name-part-type="genus" reg="Clonostachys">Clonostachys</tp:taxon-name-part><tp:taxon-name-part taxon-name-part-type="species" reg="motuoensis">motuoensis</tp:taxon-name-part></tp:taxon-name></italic> clustered sister to <italic><tp:taxon-name><tp:taxon-name-part taxon-name-part-type="genus" reg="Clonostachys">C.</tp:taxon-name-part><tp:taxon-name-part taxon-name-part-type="species" reg="linzhiensis">linzhiensis</tp:taxon-name-part></tp:taxon-name></italic> and <italic><tp:taxon-name><tp:taxon-name-part taxon-name-part-type="genus" reg="Clonostachys">C.</tp:taxon-name-part><tp:taxon-name-part taxon-name-part-type="species" reg="aranearum">aranearum</tp:taxon-name-part></tp:taxon-name></italic> (Fig. <xref ref-type="fig" rid="F1">1</xref>). Morphologically, our specimen (HKAS 133181 and HKAS 133182) has larger conidiophores (L/W ratio: 35 vs 12) and longer phialides (L/W ratio: 4.7 vs 6.7) in comparison to <italic><tp:taxon-name><tp:taxon-name-part taxon-name-part-type="genus" reg="Clonostachys">C.</tp:taxon-name-part><tp:taxon-name-part taxon-name-part-type="species" reg="aranearum">aranearum</tp:taxon-name-part></tp:taxon-name></italic>. <italic><tp:taxon-name><tp:taxon-name-part taxon-name-part-type="genus" reg="Clonostachys">Clonostachys</tp:taxon-name-part><tp:taxon-name-part taxon-name-part-type="species" reg="motuoensis">motuoensis</tp:taxon-name-part></tp:taxon-name></italic> differs from <italic><tp:taxon-name><tp:taxon-name-part taxon-name-part-type="genus" reg="Clonostachys">C.</tp:taxon-name-part><tp:taxon-name-part taxon-name-part-type="species" reg="aranearum">aranearum</tp:taxon-name-part></tp:taxon-name></italic> by 6/544 (1%) <abbrev xmlns:xlink="http://www.w3.org/1999/xlink" xlink:title="internal transcribed spacer region" id="ABBRID0E4SCK" xlink:type="simple">ITS</abbrev> and 4/294 (1.3%) <italic>tub2</italic> differences in the nucleotides. It is worth noting that <italic><tp:taxon-name><tp:taxon-name-part taxon-name-part-type="genus" reg="Clonostachys">C.</tp:taxon-name-part><tp:taxon-name-part taxon-name-part-type="species" reg="aranearum">aranearum</tp:taxon-name-part></tp:taxon-name></italic> is parasitic on spiders, while <italic><tp:taxon-name><tp:taxon-name-part taxon-name-part-type="genus" reg="Clonostachys">C.</tp:taxon-name-part><tp:taxon-name-part taxon-name-part-type="species" reg="motuoensis">motuoensis</tp:taxon-name-part></tp:taxon-name></italic> is endophytic on <italic><tp:taxon-name><tp:taxon-name-part taxon-name-part-type="genus" reg="Houttuynia">Houttuynia</tp:taxon-name-part><tp:taxon-name-part taxon-name-part-type="species" reg="cordata">cordata</tp:taxon-name-part></tp:taxon-name></italic> leaves. In addition, <italic><tp:taxon-name><tp:taxon-name-part taxon-name-part-type="genus" reg="Clonostachys">C.</tp:taxon-name-part><tp:taxon-name-part taxon-name-part-type="species" reg="aranearum">aranearum</tp:taxon-name-part></tp:taxon-name></italic> was collected from Qian Ling Shan Park, Guiyang City, Guizhou Province, China, with an altitude of 1100–1369 m, belonging to a plateau subtropical climate (<xref ref-type="bibr" rid="B68">Wan et al. 2016</xref>). <italic><tp:taxon-name><tp:taxon-name-part taxon-name-part-type="genus" reg="Clonostachys">Clonostachys</tp:taxon-name-part><tp:taxon-name-part taxon-name-part-type="species" reg="motuoensis">motuoensis</tp:taxon-name-part></tp:taxon-name></italic> was collected from Motuo County, Linzhi City, Xizang Autonomous Region, China, with an altitude of 1561 m, belonging to a tropical rainforest climate. Based on these distinctions and following the guidelines of Maharachchimbukura et al. (2021), we identified our specimen as a new species, <italic><tp:taxon-name><tp:taxon-name-part taxon-name-part-type="genus" reg="Clonostachys">C.</tp:taxon-name-part><tp:taxon-name-part taxon-name-part-type="species" reg="motuoensis">motuoensis</tp:taxon-name-part></tp:taxon-name></italic>.</p></tp:treatment-sec><tp:treatment-sec><!--Section generated to contain objects referenced in tp:taxon-treatment.--><fig id="F1" position="float" orientation="portrait"><object-id xmlns:xlink="http://www.w3.org/1999/xlink" content-type="doi" xlink:type="simple">10.3897/mycokeys.115.139757.figure1</object-id><object-id xmlns:xlink="http://www.w3.org/1999/xlink" content-type="arpha" xlink:type="simple">3C63A037-5630-575B-A5EE-5FA621CA5A37</object-id><label>Figure 1.</label><caption><p>Phylogenetic tree generated from maximum likelihood analysis based on a combined <abbrev xmlns:xlink="http://www.w3.org/1999/xlink" xlink:title="large subunit rDNA" id="ABBRID0E4NBK" xlink:type="simple">28S</abbrev><italic>tef</italic>1, <italic>rpb</italic>2, <abbrev xmlns:xlink="http://www.w3.org/1999/xlink" xlink:title="internal transcribed spacer region" id="ABBRID0EFOBK" xlink:type="simple">ITS</abbrev> and <italic>tub</italic>2 sequence dataset. Bootstrap support values for <abbrev xmlns:xlink="http://www.w3.org/1999/xlink" xlink:title="maximum likelihood" id="ABBRID0ELOBK" xlink:type="simple">ML</abbrev> equal to or greater than 70% and PP equal to greater than 0.90 are indicated at the nodes as <abbrev xmlns:xlink="http://www.w3.org/1999/xlink" xlink:title="ML bootstrap values" id="ABBRID0EPOBK" xlink:type="simple">MLB</abbrev>/<abbrev xmlns:xlink="http://www.w3.org/1999/xlink" xlink:title="Bayesian statistics" id="ABBRID0ETOBK" xlink:type="simple">BYPP</abbrev>. The ex-type strains are in bold, while the new isolates are in red, and the synonymizing taxa are indicated in green.</p></caption><graphic xmlns:xlink="http://www.w3.org/1999/xlink" xlink:href="mycokeys-115-043-g001.jpg" position="float" orientation="portrait" xlink:type="simple" id="oo_1277811.jpg"><uri content-type="original_file" xlink:type="simple">https://binary.pensoft.net/fig/1277811</uri></graphic></fig></tp:treatment-sec><ref-list><ref id="B68"><mixed-citation xmlns:xlink="http://www.w3.org/1999/xlink" xlink:type="simple"><person-group><name name-style="western"><surname>Wan</surname><given-names>HC</given-names></name><name name-style="western"><surname>Yan</surname><given-names>FH</given-names></name><name name-style="western"><surname>Liang</surname><given-names>JD</given-names></name><name name-style="western"><surname>Zou</surname><given-names>X</given-names></name><name name-style="western"><surname>Liang</surname><given-names>ZQ</given-names></name><name name-style="western"><surname>Jin</surname><given-names>DC</given-names></name></person-group> (<year>2016</year>) <article-title>A new araneogenous fungus of the genus <italic><tp:taxon-name><tp:taxon-name-part taxon-name-part-type="genus">Clonostachys</tp:taxon-name-part></tp:taxon-name></italic>.</article-title><source>Mycosystema</source><volume>35</volume>: <fpage>1061</fpage>–<lpage>1069</lpage>. <ext-link xlink:href="10.13346/j.mycosystema.150244" ext-link-type="doi" xlink:type="simple">https://doi.org/10.13346/j.mycosystema.150244</ext-link></mixed-citation></ref></ref-list></tp:taxon-treatment>
