# Supplementary material for: ﻿Morphology and multi-gene phylogeny reveal three new species of Clonostachys and two combinations of Sesquicillium (Bionectriaceae, Hypocreales) from Xizang, China
Source: MycoKeys. 2025 Mar 11;115:43–66. doi: 10.3897/mycokeys.115.139757 (PMC11920821; doi:10.3897/mycokeys.115.139757)
Supplement: XML Treatment for Sesquicillium [file mycokeys.115.139757-treatment6.xml]

<!DOCTYPE tp:taxon-treatment
  PUBLIC "-//TaxonX//DTD Taxonomic Treatment Publishing DTD v0 20100105//EN" "tax-treatment-NSO.dtd">
<tp:taxon-treatment xmlns:tp="http://www.plazi.org/taxpub"><tp:treatment-meta><kwd-group><label>Taxon classification</label><kwd>
                  <named-content content-type="kingdom">Fungi</named-content>
                </kwd><kwd>
                  <named-content content-type="order">Hypocreales</named-content>
                </kwd><kwd>
                  <named-content content-type="family">Bionectriaceae</named-content>
                </kwd></kwd-group><mixed-citation publication-type="journal"><person-group><name><surname>He</surname><given-names>Shucheng</given-names></name><name><surname>Thiyagaraja</surname><given-names>Vinodhini</given-names></name><name><surname>Bhunjun</surname><given-names>Chitrabhanu S.</given-names></name><name><surname>Chomnunti</surname><given-names>Putarak</given-names></name><name><surname>Dissanayake</surname><given-names>Lakmali S.</given-names></name><name><surname>Jayawardena</surname><given-names>Ruvishika S.</given-names></name><name><surname>Yang</surname><given-names>Hongde</given-names></name><name><surname>Zhao</surname><given-names>Yun Wei</given-names></name><name><surname>Al-Otibi</surname><given-names>Fatimah</given-names></name><name><surname>Zhao</surname><given-names>Qi</given-names></name><name><surname>Hyde</surname><given-names>Kevin D.</given-names></name></person-group><article-title>﻿Morphology and multi-gene phylogeny reveal three new species of <italic><tp:taxon-name><tp:taxon-name-part taxon-name-part-type="genus" reg="Clonostachys">Clonostachys</tp:taxon-name-part></tp:taxon-name></italic> and two combinations of <italic><tp:taxon-name><tp:taxon-name-part taxon-name-part-type="genus" reg="Sesquicillium">Sesquicillium</tp:taxon-name-part></tp:taxon-name></italic> (<tp:taxon-name><tp:taxon-name-part taxon-name-part-type="family">Bionectriaceae</tp:taxon-name-part></tp:taxon-name>, <tp:taxon-name><tp:taxon-name-part taxon-name-part-type="order">Hypocreales</tp:taxon-name-part></tp:taxon-name>) from Xizang, China</article-title><source>MycoKeys</source><day>11</day><month>03</month><year>2025</year><volume>115</volume><fpage>43</fpage><lpage>66</lpage><pub-id pub-id-type="doi">10.3897/mycokeys.115.139757</pub-id></mixed-citation></tp:treatment-meta><tp:nomenclature><label>﻿</label><tp:taxon-name>
                <object-id xmlns:xlink="http://www.w3.org/1999/xlink" content-type="arpha" xlink:type="simple">1A0F5493-7137-5C5F-A4EF-7B21BBDF4DB4</object-id>
                <tp:taxon-name-part taxon-name-part-type="genus" reg="Sesquicillium">Sesquicillium</tp:taxon-name-part>
                <object-id xmlns:xlink="http://www.w3.org/1999/xlink" xlink:type="simple">Index Fungorum: IF9906</object-id>
                <object-id xmlns:xlink="http://www.w3.org/1999/xlink" xlink:type="simple">Facesoffungi Number: FoF16793</object-id>
              </tp:taxon-name><tp:taxon-authority>W. Gams, Acta bot. neerl. 17(6): 455 (1968)</tp:taxon-authority></tp:nomenclature><tp:treatment-sec sec-type="Classification" id="SECID0EAPDK"><title>Classification.</title><p><tp:taxon-name><tp:taxon-name-part taxon-name-part-type="family">Bionectriaceae</tp:taxon-name-part></tp:taxon-name>, <tp:taxon-name><tp:taxon-name-part taxon-name-part-type="order">Hypocreales</tp:taxon-name-part></tp:taxon-name>, <tp:taxon-name><tp:taxon-name-part taxon-name-part-type="class">Sordariomycetes</tp:taxon-name-part></tp:taxon-name></p></tp:treatment-sec><tp:treatment-sec sec-type="description" id="SECID0EUPDK"><title>Morphological characteristics.</title><p><bold>Sexual morph</bold>: Ascomycetous. <bold><italic>Perithecia</italic></bold> solitary, gregarious or loosely aggregated, globose to subglobose, 200–400 μm diam, pale yellow or pale to light orange, not papillate, Perithecial wall either consisting of two or one major wall regions. <bold><italic>Asci</italic></bold> clavate, 8-spored, with flat or rounded apex. <bold><italic>Ascospores</italic></bold> aseptate or 1-septate, hyaline, spinulose, warted, with short striae, ellipsoidal to fusiform. <bold>Asexual morph.</bold> Hyphomycetous. <bold><italic>Conidiophores</italic></bold> macronematous, mononematous, monomorphic or dimorphic, penicillate, verticillate; branches at apex. <bold><italic>Phialides</italic></bold> one or two successive intercalary phialides, terminal, terminal whorls consisting of narrowly flask-shaped, hyaline. <bold><italic>Conidia</italic></bold> obovoid, ellipsoid, or fusoid, slightly curved or straight, hyaline, aseptate, smooth-walled, thin-walled.</p></tp:treatment-sec><tp:treatment-sec sec-type="type species" id="SECID0EQQDK"><title>Type species.</title><p><italic><tp:taxon-name><tp:taxon-name-part taxon-name-part-type="genus" reg="Sesquicillium">Sesquicillium</tp:taxon-name-part><tp:taxon-name-part taxon-name-part-type="species" reg="buxi">buxi</tp:taxon-name-part></tp:taxon-name></italic> (J.C. Schmidt ex Link) W. Gams, Acta bot. neerl. 17(6): 455 (1968)</p></tp:treatment-sec><tp:treatment-sec sec-type="notes" id="SECID0EBRDK"><title>Notes.</title><p><italic><tp:taxon-name><tp:taxon-name-part taxon-name-part-type="genus" reg="Sesquicillium">Sesquicillium</tp:taxon-name-part></tp:taxon-name></italic> was established by <xref ref-type="bibr" rid="B20">Gams (1968)</xref>. Morphologically, <italic><tp:taxon-name><tp:taxon-name-part taxon-name-part-type="genus" reg="Sesquicillium">Sesquicillium</tp:taxon-name-part></tp:taxon-name></italic> shares similar characteristics with <italic><tp:taxon-name><tp:taxon-name-part taxon-name-part-type="genus" reg="Clonostachys">Clonostachys</tp:taxon-name-part></tp:taxon-name></italic> in that the conidiophores are macronematous, monomorphic or dimorphic, penicillate, verticillate-like, branched, flask-shaped conidiogenous cells (<xref ref-type="bibr" rid="B50">Preedanon et al. 2023</xref>; <xref ref-type="bibr" rid="B76">Zhao et al. 2023</xref>). <xref ref-type="bibr" rid="B76">Zhao et al. (2023)</xref> revealed the close relationship between <italic><tp:taxon-name><tp:taxon-name-part taxon-name-part-type="genus" reg="Clonostachys">Clonostachys</tp:taxon-name-part></tp:taxon-name></italic> and <italic><tp:taxon-name><tp:taxon-name-part taxon-name-part-type="genus" reg="Sesquicillium">Sesquicillium</tp:taxon-name-part></tp:taxon-name></italic> and reclassified eight species of <italic><tp:taxon-name><tp:taxon-name-part taxon-name-part-type="genus" reg="Clonostachys">Clonostachys</tp:taxon-name-part></tp:taxon-name></italic> to <italic><tp:taxon-name><tp:taxon-name-part taxon-name-part-type="genus" reg="Sesquicillium">Sesquicillium</tp:taxon-name-part></tp:taxon-name></italic>. The difference between <italic><tp:taxon-name><tp:taxon-name-part taxon-name-part-type="genus" reg="Sesquicillium">Sesquicillium</tp:taxon-name-part></tp:taxon-name></italic> and <italic><tp:taxon-name><tp:taxon-name-part taxon-name-part-type="genus" reg="Clonostachys">Clonostachys</tp:taxon-name-part></tp:taxon-name></italic> lies in the development of their conidiophores. In <italic><tp:taxon-name><tp:taxon-name-part taxon-name-part-type="genus" reg="Sesquicillium">Sesquicillium</tp:taxon-name-part></tp:taxon-name></italic>, the conidiophore will form a lateral conidia process after bifurcation, leading to the production of conidia. In <italic><tp:taxon-name><tp:taxon-name-part taxon-name-part-type="genus" reg="Clonostachys">Clonostachys</tp:taxon-name-part></tp:taxon-name></italic>, the conidiophore will not form lateral conidia protrusions after bifurcation. It continues to differentiate into terminal phialides (<xref ref-type="bibr" rid="B20">Gams 1968</xref>; <xref ref-type="bibr" rid="B56">Schroers 2001</xref>). Based on the research of <xref ref-type="bibr" rid="B10">Chen et al. (2023)</xref>, and <xref ref-type="bibr" rid="B76">Zhao et al. (2023)</xref>, we used <abbrev xmlns:xlink="http://www.w3.org/1999/xlink" xlink:title="internal transcribed spacer region" id="ABBRID0EUUDK" xlink:type="simple">ITS</abbrev>, <abbrev xmlns:xlink="http://www.w3.org/1999/xlink" xlink:title="large subunit rDNA" id="ABBRID0EYUDK" xlink:type="simple">28S</abbrev>, <italic>tef</italic>1, <italic>tub</italic>2, and <italic>rpb</italic>2 to reconstruct a phylogenetic tree to investigate the relationship of <italic><tp:taxon-name><tp:taxon-name-part taxon-name-part-type="genus" reg="Clonostachys">Clonostachys</tp:taxon-name-part></tp:taxon-name></italic> species. The results show that <italic><tp:taxon-name><tp:taxon-name-part taxon-name-part-type="genus" reg="Clonostachys">Clonostachys</tp:taxon-name-part><tp:taxon-name-part taxon-name-part-type="species" reg="aquatica">aquatica</tp:taxon-name-part></tp:taxon-name></italic> and <italic><tp:taxon-name><tp:taxon-name-part taxon-name-part-type="genus" reg="Clonostachys">C.</tp:taxon-name-part><tp:taxon-name-part taxon-name-part-type="species" reg="shanghaiensis">shanghaiensis</tp:taxon-name-part></tp:taxon-name></italic> are far from <italic><tp:taxon-name><tp:taxon-name-part taxon-name-part-type="genus" reg="Clonostachys">Clonostachys</tp:taxon-name-part></tp:taxon-name></italic> and more closely related to <italic><tp:taxon-name><tp:taxon-name-part taxon-name-part-type="genus" reg="Sesquicillium">Sesquicillium</tp:taxon-name-part></tp:taxon-name></italic>. Therefore, based on morphological and phylogenetic analysis, we propose <italic><tp:taxon-name><tp:taxon-name-part taxon-name-part-type="genus" reg="Clonostachys">C.</tp:taxon-name-part><tp:taxon-name-part taxon-name-part-type="species" reg="aquatica">aquatica</tp:taxon-name-part></tp:taxon-name></italic> and <italic><tp:taxon-name><tp:taxon-name-part taxon-name-part-type="genus" reg="Clonostachys">C.</tp:taxon-name-part><tp:taxon-name-part taxon-name-part-type="species" reg="shanghaiensis">shanghaiensis</tp:taxon-name-part></tp:taxon-name></italic> are synonyms of <italic><tp:taxon-name><tp:taxon-name-part taxon-name-part-type="genus" reg="Sesquicillium">S.</tp:taxon-name-part><tp:taxon-name-part taxon-name-part-type="species" reg="aquaticum">aquaticum</tp:taxon-name-part></tp:taxon-name></italic> and <italic><tp:taxon-name><tp:taxon-name-part taxon-name-part-type="genus" reg="Sesquicillium">S.</tp:taxon-name-part><tp:taxon-name-part taxon-name-part-type="species" reg="shanghaiense">shanghaiense.</tp:taxon-name-part></tp:taxon-name></italic></p></tp:treatment-sec><ref-list><ref id="B20"><mixed-citation xmlns:xlink="http://www.w3.org/1999/xlink" xlink:type="simple"><person-group><name name-style="western"><surname>Gams</surname><given-names>KW</given-names></name></person-group> (<year>1968</year>) Die systematische Stellung der Schimmelpilze <italic><tp:taxon-name><tp:taxon-name-part taxon-name-part-type="genus">Fusidium</tp:taxon-name-part><tp:taxon-name-part taxon-name-part-type="species">buxi</tp:taxon-name-part></tp:taxon-name></italic> und <italic><tp:taxon-name><tp:taxon-name-part taxon-name-part-type="genus">Verticillium</tp:taxon-name-part><tp:taxon-name-part taxon-name-part-type="species">candelabrum</tp:taxon-name-part></tp:taxon-name></italic>. Acta Botanica Neerlandica 17(6): 455–460. <ext-link xlink:href="10.1111/j.1438-8677.1968.tb00552.x" ext-link-type="doi" xlink:type="simple">https://doi.org/10.1111/j.1438-8677.1968.tb00552.x</ext-link></mixed-citation></ref><ref id="B50"><mixed-citation xmlns:xlink="http://www.w3.org/1999/xlink" xlink:type="simple"><person-group><name name-style="western"><surname>Preedanon</surname><given-names>S</given-names></name><name name-style="western"><surname>Suetrong</surname><given-names>S</given-names></name><name name-style="western"><surname>Srihom</surname><given-names>C</given-names></name><name name-style="western"><surname>Somrithipol</surname><given-names>S</given-names></name><name name-style="western"><surname>Kobmoo</surname><given-names>N</given-names></name><name name-style="western"><surname>Saengkaewsuk</surname><given-names>S</given-names></name><name name-style="western"><surname>Srikitikulchai</surname><given-names>P</given-names></name><name name-style="western"><surname>Klaysuban</surname><given-names>A</given-names></name><name name-style="western"><surname>Nuankaew</surname><given-names>S</given-names></name><name name-style="western"><surname>Chuaseeharonnachai</surname><given-names>C</given-names></name><name name-style="western"><surname>Chainuwong</surname><given-names>B</given-names></name><name name-style="western"><surname>Muangsong</surname><given-names>C</given-names></name><name name-style="western"><surname>Zhang</surname><given-names>ZF</given-names></name><name name-style="western"><surname>Cai</surname><given-names>L</given-names></name><name name-style="western"><surname>Boonyuen</surname><given-names>N</given-names></name></person-group> (<year>2023</year>) <article-title>Eight novel cave fungi in Thailand’s Satun Geopark.</article-title><source>Fungal Systematics and Evolution</source><volume>12</volume>(<issue>1</issue>): <fpage>1</fpage>–<lpage>30</lpage>. <ext-link xlink:href="10.3114/fuse.2023.12.01" ext-link-type="doi" xlink:type="simple">https://doi.org/10.3114/fuse.2023.12.01</ext-link></mixed-citation></ref><ref id="B76"><mixed-citation xmlns:xlink="http://www.w3.org/1999/xlink" xlink:type="simple"><person-group><name name-style="western"><surname>Zhao</surname><given-names>L</given-names></name><name name-style="western"><surname>Groenewald</surname><given-names>JZ</given-names></name><name name-style="western"><surname>Hernández-Restrepo</surname><given-names>M</given-names></name><name name-style="western"><surname>Schroers</surname><given-names>H-J</given-names></name><name name-style="western"><surname>Crous</surname><given-names>PW</given-names></name></person-group> (<year>2023</year>) <article-title>Revising <italic><tp:taxon-name><tp:taxon-name-part taxon-name-part-type="genus">Clonostachys</tp:taxon-name-part></tp:taxon-name></italic> and allied genera in <tp:taxon-name><tp:taxon-name-part taxon-name-part-type="family">Bionectriaceae</tp:taxon-name-part></tp:taxon-name>.</article-title><source>Studies in Mycology</source><volume>105</volume>(<issue>1</issue>): <fpage>204</fpage>–<lpage>265</lpage>. <ext-link xlink:href="10.3114/sim.2023.105.03" ext-link-type="doi" xlink:type="simple">https://doi.org/10.3114/sim.2023.105.03</ext-link></mixed-citation></ref><ref id="B56"><mixed-citation xmlns:xlink="http://www.w3.org/1999/xlink" xlink:type="simple"><person-group><name name-style="western"><surname>Schroers</surname><given-names>HJ</given-names></name></person-group> (<year>2001</year>) A monograph of <italic><tp:taxon-name><tp:taxon-name-part taxon-name-part-type="genus">Bionectria</tp:taxon-name-part></tp:taxon-name></italic> (<tp:taxon-name><tp:taxon-name-part taxon-name-part-type="phylum">Ascomycota</tp:taxon-name-part></tp:taxon-name>, <tp:taxon-name><tp:taxon-name-part taxon-name-part-type="order">Hypocreales</tp:taxon-name-part></tp:taxon-name>, <tp:taxon-name><tp:taxon-name-part taxon-name-part-type="family">Bionectriaceae</tp:taxon-name-part></tp:taxon-name>) and its <italic><tp:taxon-name><tp:taxon-name-part taxon-name-part-type="genus">Clonostachys</tp:taxon-name-part></tp:taxon-name></italic> anamorphs. Studies in Mycology 46: 215.</mixed-citation></ref><ref id="B10"><mixed-citation xmlns:xlink="http://www.w3.org/1999/xlink" xlink:type="simple"><person-group><name name-style="western"><surname>Chen</surname><given-names>YP</given-names></name><name name-style="western"><surname>Su</surname><given-names>PW</given-names></name><name name-style="western"><surname>Hyde</surname><given-names>KD</given-names></name><name name-style="western"><surname>Maharachchikumbura</surname><given-names>SSN</given-names></name></person-group> (<year>2023</year>) <article-title>Phylogenomics and diversification of <tp:taxon-name><tp:taxon-name-part taxon-name-part-type="class">Sordariomycetes</tp:taxon-name-part></tp:taxon-name>.</article-title><source>Mycosphere</source><volume>14</volume>(<issue>1</issue>): <fpage>414</fpage>–<lpage>451</lpage>. <ext-link xlink:href="10.5943/mycosphere/14/1/5" ext-link-type="doi" xlink:type="simple">https://doi.org/10.5943/mycosphere/14/1/5</ext-link></mixed-citation></ref></ref-list></tp:taxon-treatment>
