# Supplementary material for: ﻿Morphology and multi-gene phylogeny reveal three new species of Clonostachys and two combinations of Sesquicillium (Bionectriaceae, Hypocreales) from Xizang, China
Source: MycoKeys. 2025 Mar 11;115:43–66. doi: 10.3897/mycokeys.115.139757 (PMC11920821; doi:10.3897/mycokeys.115.139757)
Supplement: XML Treatment for Sesquicillium aquaticum [file mycokeys.115.139757-treatment7.xml]

<!DOCTYPE tp:taxon-treatment
  PUBLIC "-//TaxonX//DTD Taxonomic Treatment Publishing DTD v0 20100105//EN" "tax-treatment-NSO.dtd">
<tp:taxon-treatment xmlns:tp="http://www.plazi.org/taxpub"><tp:treatment-meta><kwd-group><label>Taxon classification</label><kwd>
                  <named-content content-type="kingdom">Fungi</named-content>
                </kwd><kwd>
                  <named-content content-type="order">Hypocreales</named-content>
                </kwd><kwd>
                  <named-content content-type="family">Bionectriaceae</named-content>
                </kwd></kwd-group><mixed-citation publication-type="journal"><person-group><name><surname>He</surname><given-names>Shucheng</given-names></name><name><surname>Thiyagaraja</surname><given-names>Vinodhini</given-names></name><name><surname>Bhunjun</surname><given-names>Chitrabhanu S.</given-names></name><name><surname>Chomnunti</surname><given-names>Putarak</given-names></name><name><surname>Dissanayake</surname><given-names>Lakmali S.</given-names></name><name><surname>Jayawardena</surname><given-names>Ruvishika S.</given-names></name><name><surname>Yang</surname><given-names>Hongde</given-names></name><name><surname>Zhao</surname><given-names>Yun Wei</given-names></name><name><surname>Al-Otibi</surname><given-names>Fatimah</given-names></name><name><surname>Zhao</surname><given-names>Qi</given-names></name><name><surname>Hyde</surname><given-names>Kevin D.</given-names></name></person-group><article-title>﻿Morphology and multi-gene phylogeny reveal three new species of <italic><tp:taxon-name><tp:taxon-name-part taxon-name-part-type="genus" reg="Clonostachys">Clonostachys</tp:taxon-name-part></tp:taxon-name></italic> and two combinations of <italic><tp:taxon-name><tp:taxon-name-part taxon-name-part-type="genus" reg="Sesquicillium">Sesquicillium</tp:taxon-name-part></tp:taxon-name></italic> (<tp:taxon-name><tp:taxon-name-part taxon-name-part-type="family">Bionectriaceae</tp:taxon-name-part></tp:taxon-name>, <tp:taxon-name><tp:taxon-name-part taxon-name-part-type="order">Hypocreales</tp:taxon-name-part></tp:taxon-name>) from Xizang, China</article-title><source>MycoKeys</source><day>11</day><month>03</month><year>2025</year><volume>115</volume><fpage>43</fpage><lpage>66</lpage><pub-id pub-id-type="doi">10.3897/mycokeys.115.139757</pub-id></mixed-citation></tp:treatment-meta><tp:nomenclature><label>﻿</label><tp:taxon-name>
                <object-id xmlns:xlink="http://www.w3.org/1999/xlink" content-type="arpha" xlink:type="simple">4E2F58A7-F517-54B1-9252-8C1819871A51</object-id>
                <tp:taxon-name-part taxon-name-part-type="genus" reg="Sesquicillium">Sesquicillium</tp:taxon-name-part>
                <tp:taxon-name-part taxon-name-part-type="species" reg="aquaticum">aquaticum</tp:taxon-name-part>
                <object-id xmlns:xlink="http://www.w3.org/1999/xlink" xlink:type="simple">Index Fungorum: IF903022</object-id>
                <object-id xmlns:xlink="http://www.w3.org/1999/xlink" xlink:type="simple">Facesoffungi Number: FoF16794</object-id>
              </tp:taxon-name><tp:taxon-authority>(D.F. Bao, K.D. Hyde &amp; Z.L. Luo) S.C. He, K.D. Hyde &amp; Jayaward, [as ‘aquatica’]</tp:taxon-authority><tp:taxon-status xmlns:xlink="http://www.w3.org/1999/xlink" xlink:type="simple">comb. nov.</tp:taxon-status></tp:nomenclature><tp:treatment-sec sec-type="Basionym" id="SECID0ENZDK"><title>Basionym.</title><p><italic><tp:taxon-name><tp:taxon-name-part taxon-name-part-type="genus" reg="Clonostachys">Clonostachys</tp:taxon-name-part><tp:taxon-name-part taxon-name-part-type="species" reg="aquatica">aquatica</tp:taxon-name-part></tp:taxon-name></italic> D.F. Bao, K.D. Hyde &amp; Z.L. Luo, <italic>Fungal Diversity</italic>, (2023).</p></tp:treatment-sec><tp:treatment-sec sec-type="Holotype" id="SECID0EA1DK"><title>Holotype.</title><p>HKAS 125804.</p></tp:treatment-sec><tp:treatment-sec sec-type="description" id="SECID0EF1DK"><title>Description and illustration.</title><p>See <xref ref-type="bibr" rid="B3">Bao et al. 2023</xref>.</p></tp:treatment-sec><tp:treatment-sec sec-type="notes" id="SECID0EP1DK"><title>Notes.</title><p><italic><tp:taxon-name><tp:taxon-name-part taxon-name-part-type="genus" reg="Clonostachys">Clonostachys</tp:taxon-name-part><tp:taxon-name-part taxon-name-part-type="species" reg="aquatica">aquatica</tp:taxon-name-part></tp:taxon-name></italic> was established by <xref ref-type="bibr" rid="B3">Bao et al. (2023)</xref> based on <abbrev xmlns:xlink="http://www.w3.org/1999/xlink" xlink:title="internal transcribed spacer region" id="ABBRID0EE2DK" xlink:type="simple">ITS</abbrev> and <italic>tub2</italic> sequence data (holotype HKAS 125804). Through the study of <xref ref-type="bibr" rid="B3">Bao et al. (2023)</xref>, <italic><tp:taxon-name><tp:taxon-name-part taxon-name-part-type="genus" reg="Clonostachys">C.</tp:taxon-name-part><tp:taxon-name-part taxon-name-part-type="species" reg="aquatica">aquatica</tp:taxon-name-part></tp:taxon-name></italic> clustered as a clade sister to <italic><tp:taxon-name><tp:taxon-name-part taxon-name-part-type="genus" reg="Clonostachys">C.</tp:taxon-name-part><tp:taxon-name-part taxon-name-part-type="species" reg="rossmaniae">rossmaniae</tp:taxon-name-part></tp:taxon-name></italic> with strong support (94% <abbrev xmlns:xlink="http://www.w3.org/1999/xlink" xlink:title="ML bootstrap values" id="ABBRID0EE3DK" xlink:type="simple">MLB</abbrev>, 98% MYPP). Following <xref ref-type="bibr" rid="B3">Bao et al. (2023)</xref>, we added <abbrev xmlns:xlink="http://www.w3.org/1999/xlink" xlink:title="large subunit rDNA" id="ABBRID0EM3DK" xlink:type="simple">28S</abbrev>, <italic>tef</italic>1 and <italic>rpb</italic>2 sequence data, and the results showed that <italic><tp:taxon-name><tp:taxon-name-part taxon-name-part-type="genus" reg="Clonostachys">C.</tp:taxon-name-part><tp:taxon-name-part taxon-name-part-type="species" reg="aquatica">aquatica</tp:taxon-name-part></tp:taxon-name></italic> clustered with <italic><tp:taxon-name><tp:taxon-name-part taxon-name-part-type="genus" reg="Sesquicillium">Sesquicillium</tp:taxon-name-part><tp:taxon-name-part taxon-name-part-type="species" reg="essexcoheniae">essexcoheniae</tp:taxon-name-part></tp:taxon-name></italic> (100% <abbrev xmlns:xlink="http://www.w3.org/1999/xlink" xlink:title="ML bootstrap values" id="ABBRID0EK4DK" xlink:type="simple">MLB</abbrev>, 0.97 <abbrev xmlns:xlink="http://www.w3.org/1999/xlink" xlink:title="Bayesian statistics" id="ABBRID0EO4DK" xlink:type="simple">BYPP</abbrev>), forming a successive sister clade with <italic><tp:taxon-name><tp:taxon-name-part taxon-name-part-type="genus" reg="Sesquicillium">S.</tp:taxon-name-part><tp:taxon-name-part taxon-name-part-type="species" reg="rossmaniae">rossmaniae</tp:taxon-name-part></tp:taxon-name></italic> (99% <abbrev xmlns:xlink="http://www.w3.org/1999/xlink" xlink:title="ML bootstrap values" id="ABBRID0E44DK" xlink:type="simple">MLB</abbrev>,/1.00 <abbrev xmlns:xlink="http://www.w3.org/1999/xlink" xlink:title="Bayesian statistics" id="ABBRID0EB5DK" xlink:type="simple">BYPP</abbrev>) (Fig. <xref ref-type="fig" rid="F1">1</xref>). <italic><tp:taxon-name><tp:taxon-name-part taxon-name-part-type="genus" reg="Clonostachys">Clonostachys</tp:taxon-name-part><tp:taxon-name-part taxon-name-part-type="species" reg="aquatica">aquatica</tp:taxon-name-part></tp:taxon-name></italic> shows a closer relationship with <italic><tp:taxon-name><tp:taxon-name-part taxon-name-part-type="genus" reg="Sesquicillium">Sesquicillium</tp:taxon-name-part></tp:taxon-name></italic> in phylogenetic analysis. Therefore, based on phylogenetic analysis, we propose <italic><tp:taxon-name><tp:taxon-name-part taxon-name-part-type="genus" reg="Clonostachys">C.</tp:taxon-name-part><tp:taxon-name-part taxon-name-part-type="species" reg="aquatica">aquatica</tp:taxon-name-part></tp:taxon-name></italic> as a synonym of <italic><tp:taxon-name><tp:taxon-name-part taxon-name-part-type="genus" reg="Sesquicillium">S.</tp:taxon-name-part><tp:taxon-name-part taxon-name-part-type="species" reg="aquaticum">aquaticum</tp:taxon-name-part></tp:taxon-name></italic>.</p></tp:treatment-sec><tp:treatment-sec><!--Section generated to contain objects referenced in tp:taxon-treatment.--><fig id="F1" position="float" orientation="portrait"><object-id xmlns:xlink="http://www.w3.org/1999/xlink" content-type="doi" xlink:type="simple">10.3897/mycokeys.115.139757.figure1</object-id><object-id xmlns:xlink="http://www.w3.org/1999/xlink" content-type="arpha" xlink:type="simple">3C63A037-5630-575B-A5EE-5FA621CA5A37</object-id><label>Figure 1.</label><caption><p>Phylogenetic tree generated from maximum likelihood analysis based on a combined <abbrev xmlns:xlink="http://www.w3.org/1999/xlink" xlink:title="large subunit rDNA" id="ABBRID0E4NBK" xlink:type="simple">28S</abbrev><italic>tef</italic>1, <italic>rpb</italic>2, <abbrev xmlns:xlink="http://www.w3.org/1999/xlink" xlink:title="internal transcribed spacer region" id="ABBRID0EFOBK" xlink:type="simple">ITS</abbrev> and <italic>tub</italic>2 sequence dataset. Bootstrap support values for <abbrev xmlns:xlink="http://www.w3.org/1999/xlink" xlink:title="maximum likelihood" id="ABBRID0ELOBK" xlink:type="simple">ML</abbrev> equal to or greater than 70% and PP equal to greater than 0.90 are indicated at the nodes as <abbrev xmlns:xlink="http://www.w3.org/1999/xlink" xlink:title="ML bootstrap values" id="ABBRID0EPOBK" xlink:type="simple">MLB</abbrev>/<abbrev xmlns:xlink="http://www.w3.org/1999/xlink" xlink:title="Bayesian statistics" id="ABBRID0ETOBK" xlink:type="simple">BYPP</abbrev>. The ex-type strains are in bold, while the new isolates are in red, and the synonymizing taxa are indicated in green.</p></caption><graphic xmlns:xlink="http://www.w3.org/1999/xlink" xlink:href="mycokeys-115-043-g001.jpg" position="float" orientation="portrait" xlink:type="simple" id="oo_1277811.jpg"><uri content-type="original_file" xlink:type="simple">https://binary.pensoft.net/fig/1277811</uri></graphic></fig></tp:treatment-sec><ref-list><ref id="B3"><mixed-citation xmlns:xlink="http://www.w3.org/1999/xlink" xlink:type="simple"><person-group><name name-style="western"><surname>Bao</surname><given-names>DF</given-names></name><name name-style="western"><surname>Hyde</surname><given-names>KD</given-names></name><name name-style="western"><surname>Maharachchikumbura</surname><given-names>SSN</given-names></name><name name-style="western"><surname>Perera</surname><given-names>RH</given-names></name><name name-style="western"><surname>Thiyagaraja</surname><given-names>V</given-names></name><name name-style="western"><surname>Hongsanan</surname><given-names>S</given-names></name><name name-style="western"><surname>Wanasinghe</surname><given-names>DN</given-names></name><name name-style="western"><surname>Shen</surname><given-names>HW</given-names></name><name name-style="western"><surname>Tian</surname><given-names>XG</given-names></name><name name-style="western"><surname>Yang</surname><given-names>LQ</given-names></name><name name-style="western"><surname>Nalumpang</surname><given-names>S</given-names></name><name name-style="western"><surname>Luo</surname><given-names>ZL</given-names></name></person-group> (<year>2023</year>) <article-title>Taxonomy, phylogeny and evolution of freshwater <tp:taxon-name><tp:taxon-name-part taxon-name-part-type="subclass">Hypocreomycetidae</tp:taxon-name-part></tp:taxon-name> (<tp:taxon-name><tp:taxon-name-part taxon-name-part-type="class">Sordariomycetes</tp:taxon-name-part></tp:taxon-name>).</article-title><source>Fungal Diversity</source><volume>121</volume>(<issue>1</issue>): <fpage>1</fpage>–<lpage>94</lpage>. <ext-link xlink:href="10.1007/s13225-023-00521-8" ext-link-type="doi" xlink:type="simple">https://doi.org/10.1007/s13225-023-00521-8</ext-link></mixed-citation></ref></ref-list></tp:taxon-treatment>
