# Supplementary material for: ﻿Morphology and multi-gene phylogeny reveal three new species of Clonostachys and two combinations of Sesquicillium (Bionectriaceae, Hypocreales) from Xizang, China
Source: MycoKeys. 2025 Mar 11;115:43–66. doi: 10.3897/mycokeys.115.139757 (PMC11920821; doi:10.3897/mycokeys.115.139757)
Supplement: XML Treatment for Sesquicillium shanghaiense [file mycokeys.115.139757-treatment8.xml]

<!DOCTYPE tp:taxon-treatment
  PUBLIC "-//TaxonX//DTD Taxonomic Treatment Publishing DTD v0 20100105//EN" "tax-treatment-NSO.dtd">
<tp:taxon-treatment xmlns:tp="http://www.plazi.org/taxpub"><tp:treatment-meta><kwd-group><label>Taxon classification</label><kwd>
                  <named-content content-type="kingdom">Fungi</named-content>
                </kwd><kwd>
                  <named-content content-type="order">Hypocreales</named-content>
                </kwd><kwd>
                  <named-content content-type="family">Bionectriaceae</named-content>
                </kwd></kwd-group><mixed-citation publication-type="journal"><person-group><name><surname>He</surname><given-names>Shucheng</given-names></name><name><surname>Thiyagaraja</surname><given-names>Vinodhini</given-names></name><name><surname>Bhunjun</surname><given-names>Chitrabhanu S.</given-names></name><name><surname>Chomnunti</surname><given-names>Putarak</given-names></name><name><surname>Dissanayake</surname><given-names>Lakmali S.</given-names></name><name><surname>Jayawardena</surname><given-names>Ruvishika S.</given-names></name><name><surname>Yang</surname><given-names>Hongde</given-names></name><name><surname>Zhao</surname><given-names>Yun Wei</given-names></name><name><surname>Al-Otibi</surname><given-names>Fatimah</given-names></name><name><surname>Zhao</surname><given-names>Qi</given-names></name><name><surname>Hyde</surname><given-names>Kevin D.</given-names></name></person-group><article-title>﻿Morphology and multi-gene phylogeny reveal three new species of <italic><tp:taxon-name><tp:taxon-name-part taxon-name-part-type="genus" reg="Clonostachys">Clonostachys</tp:taxon-name-part></tp:taxon-name></italic> and two combinations of <italic><tp:taxon-name><tp:taxon-name-part taxon-name-part-type="genus" reg="Sesquicillium">Sesquicillium</tp:taxon-name-part></tp:taxon-name></italic> (<tp:taxon-name><tp:taxon-name-part taxon-name-part-type="family">Bionectriaceae</tp:taxon-name-part></tp:taxon-name>, <tp:taxon-name><tp:taxon-name-part taxon-name-part-type="order">Hypocreales</tp:taxon-name-part></tp:taxon-name>) from Xizang, China</article-title><source>MycoKeys</source><day>11</day><month>03</month><year>2025</year><volume>115</volume><fpage>43</fpage><lpage>66</lpage><pub-id pub-id-type="doi">10.3897/mycokeys.115.139757</pub-id></mixed-citation></tp:treatment-meta><tp:nomenclature><label>﻿</label><tp:taxon-name>
                <object-id xmlns:xlink="http://www.w3.org/1999/xlink" content-type="arpha" xlink:type="simple">65F6ECAE-541C-5621-A893-BF016B004401</object-id>
                <tp:taxon-name-part taxon-name-part-type="genus" reg="Sesquicillium">Sesquicillium</tp:taxon-name-part>
                <tp:taxon-name-part taxon-name-part-type="species" reg="shanghaiense">shanghaiense</tp:taxon-name-part>
                <object-id xmlns:xlink="http://www.w3.org/1999/xlink" xlink:type="simple">Index Fungorum: IF903023</object-id>
                <object-id xmlns:xlink="http://www.w3.org/1999/xlink" xlink:type="simple">Facesoffungi Number: FoF16795</object-id>
              </tp:taxon-name><tp:taxon-authority>(Zhi Yuan Zhang, Y.F. Han &amp; Z.Q. Liang) S. C. He, K.D. Hyde &amp; Jayaward, [as ‘shanghaiensis’]</tp:taxon-authority><tp:taxon-status xmlns:xlink="http://www.w3.org/1999/xlink" xlink:type="simple">comb. nov.</tp:taxon-status></tp:nomenclature><tp:treatment-sec sec-type="Basionym" id="SECID0EGBEK"><title>Basionym.</title><p><italic><tp:taxon-name><tp:taxon-name-part taxon-name-part-type="genus" reg="Clonostachys">Clonostachys</tp:taxon-name-part><tp:taxon-name-part taxon-name-part-type="species" reg="shanghaiensis">shanghaiensis</tp:taxon-name-part></tp:taxon-name></italic> Zhi Yuan Zhang, Y.F. Han &amp; Z.Q. Liang, <italic>MycoKeys</italic> 98: 198 (2023).</p></tp:treatment-sec><tp:treatment-sec sec-type="Holotype" id="SECID0EZBEK"><title>Holotype.</title><p>HMAS 351878.</p></tp:treatment-sec><tp:treatment-sec sec-type="description" id="SECID0E5BEK"><title>Description and illustration.</title><p><xref ref-type="bibr" rid="B75">Zhang et al. (2023)</xref>.</p></tp:treatment-sec><tp:treatment-sec sec-type="notes" id="SECID0EICEK"><title>Notes.</title><p><italic><tp:taxon-name><tp:taxon-name-part taxon-name-part-type="genus" reg="Clonostachys">Clonostachys</tp:taxon-name-part><tp:taxon-name-part taxon-name-part-type="species" reg="shanghaiensis">shanghaiensis</tp:taxon-name-part></tp:taxon-name></italic> was established by <xref ref-type="bibr" rid="B75">Zhang et al. (2023)</xref>, based on <abbrev xmlns:xlink="http://www.w3.org/1999/xlink" xlink:title="internal transcribed spacer region" id="ABBRID0E4CEK" xlink:type="simple">ITS</abbrev> and <italic>tub2</italic> sequence data (HMAS 351878). <italic><tp:taxon-name><tp:taxon-name-part taxon-name-part-type="genus" reg="Clonostachys">Clonostachys</tp:taxon-name-part><tp:taxon-name-part taxon-name-part-type="species" reg="shanghaiensis">shanghaiensis</tp:taxon-name-part></tp:taxon-name></italic> clustered as a sister clade to <italic><tp:taxon-name><tp:taxon-name-part taxon-name-part-type="genus" reg="Clonostachys">C.</tp:taxon-name-part><tp:taxon-name-part taxon-name-part-type="species" reg="rossmaniae">rossmaniae</tp:taxon-name-part></tp:taxon-name></italic> (95% <abbrev xmlns:xlink="http://www.w3.org/1999/xlink" xlink:title="ML bootstrap values" id="ABBRID0EZDEK" xlink:type="simple">MLB</abbrev>, 0.99 <abbrev xmlns:xlink="http://www.w3.org/1999/xlink" xlink:title="Bayesian statistics" id="ABBRID0E4DEK" xlink:type="simple">BYPP</abbrev>) (<xref ref-type="bibr" rid="B75">Zhang et al. 2023</xref>). In this study, phylogenetic analysis showed that <italic><tp:taxon-name><tp:taxon-name-part taxon-name-part-type="genus" reg="Clonostachys">Clonostachys</tp:taxon-name-part><tp:taxon-name-part taxon-name-part-type="species" reg="shanghaiensis">shanghaiensis</tp:taxon-name-part></tp:taxon-name></italic> formed a successive sister clade with <italic><tp:taxon-name><tp:taxon-name-part taxon-name-part-type="genus" reg="Sesquicillium">S.</tp:taxon-name-part><tp:taxon-name-part taxon-name-part-type="species" reg="phyllophila">phyllophila</tp:taxon-name-part></tp:taxon-name></italic>, <italic><tp:taxon-name><tp:taxon-name-part taxon-name-part-type="genus" reg="Sesquicillium">S.</tp:taxon-name-part><tp:taxon-name-part taxon-name-part-type="species" reg="saulensis">saulensis</tp:taxon-name-part></tp:taxon-name></italic>, and <italic><tp:taxon-name><tp:taxon-name-part taxon-name-part-type="genus" reg="Sesquicillium">S.</tp:taxon-name-part><tp:taxon-name-part taxon-name-part-type="species" reg="candelabrum">candelabrum</tp:taxon-name-part></tp:taxon-name></italic> (Fig. <xref ref-type="fig" rid="F1">1</xref>). It is worth noting that <italic><tp:taxon-name><tp:taxon-name-part taxon-name-part-type="genus" reg="Sesquicillium">S.</tp:taxon-name-part><tp:taxon-name-part taxon-name-part-type="species" reg="phyllophila">phyllophila</tp:taxon-name-part></tp:taxon-name></italic>, <italic><tp:taxon-name><tp:taxon-name-part taxon-name-part-type="genus" reg="Sesquicillium">S.</tp:taxon-name-part><tp:taxon-name-part taxon-name-part-type="species" reg="saulense">saulense</tp:taxon-name-part></tp:taxon-name></italic>, and <italic><tp:taxon-name><tp:taxon-name-part taxon-name-part-type="genus" reg="Sesquicillium">S.</tp:taxon-name-part><tp:taxon-name-part taxon-name-part-type="species" reg="candelabrum">candelabrum</tp:taxon-name-part></tp:taxon-name></italic> were renamed by <xref ref-type="bibr" rid="B76">Zhao et al. (2023)</xref> as <italic><tp:taxon-name><tp:taxon-name-part taxon-name-part-type="genus" reg="Clonostachys">C.</tp:taxon-name-part><tp:taxon-name-part taxon-name-part-type="species" reg="phyllophila">phyllophila</tp:taxon-name-part></tp:taxon-name></italic> (<xref ref-type="bibr" rid="B56">Schroers 2001</xref>), <italic><tp:taxon-name><tp:taxon-name-part taxon-name-part-type="genus" reg="Clonostachys">C.</tp:taxon-name-part><tp:taxon-name-part taxon-name-part-type="species" reg="saulensis">saulensis</tp:taxon-name-part></tp:taxon-name></italic> (<xref ref-type="bibr" rid="B35">Lechat et al. 2020</xref>), <italic><tp:taxon-name><tp:taxon-name-part taxon-name-part-type="genus" reg="Clonostachys">C.</tp:taxon-name-part><tp:taxon-name-part taxon-name-part-type="species" reg="candelabrum">candelabrum</tp:taxon-name-part></tp:taxon-name></italic> (<xref ref-type="bibr" rid="B56">Schroers 2001</xref>) and <italic><tp:taxon-name><tp:taxon-name-part taxon-name-part-type="genus" reg="Clonostachys">C.</tp:taxon-name-part><tp:taxon-name-part taxon-name-part-type="species" reg="chuyangsinensis">chuyangsinensis</tp:taxon-name-part></tp:taxon-name></italic> (<xref ref-type="bibr" rid="B69">Wang et al. 2023</xref>) based on morphology and phylogenetic analysis. Therefore, based on phylogenetic analysis, we propose <italic><tp:taxon-name><tp:taxon-name-part taxon-name-part-type="genus" reg="Clonostachys">C.</tp:taxon-name-part><tp:taxon-name-part taxon-name-part-type="species" reg="shanghaiensis">shanghaiensis</tp:taxon-name-part></tp:taxon-name></italic> as a synonym of <italic><tp:taxon-name><tp:taxon-name-part taxon-name-part-type="genus" reg="Sesquicillium">S.</tp:taxon-name-part><tp:taxon-name-part taxon-name-part-type="species" reg="shanghaiense">shanghaiense.</tp:taxon-name-part></tp:taxon-name></italic></p></tp:treatment-sec><tp:treatment-sec><!--Section generated to contain objects referenced in tp:taxon-treatment.--><fig id="F1" position="float" orientation="portrait"><object-id xmlns:xlink="http://www.w3.org/1999/xlink" content-type="doi" xlink:type="simple">10.3897/mycokeys.115.139757.figure1</object-id><object-id xmlns:xlink="http://www.w3.org/1999/xlink" content-type="arpha" xlink:type="simple">3C63A037-5630-575B-A5EE-5FA621CA5A37</object-id><label>Figure 1.</label><caption><p>Phylogenetic tree generated from maximum likelihood analysis based on a combined <abbrev xmlns:xlink="http://www.w3.org/1999/xlink" xlink:title="large subunit rDNA" id="ABBRID0E4NBK" xlink:type="simple">28S</abbrev><italic>tef</italic>1, <italic>rpb</italic>2, <abbrev xmlns:xlink="http://www.w3.org/1999/xlink" xlink:title="internal transcribed spacer region" id="ABBRID0EFOBK" xlink:type="simple">ITS</abbrev> and <italic>tub</italic>2 sequence dataset. Bootstrap support values for <abbrev xmlns:xlink="http://www.w3.org/1999/xlink" xlink:title="maximum likelihood" id="ABBRID0ELOBK" xlink:type="simple">ML</abbrev> equal to or greater than 70% and PP equal to greater than 0.90 are indicated at the nodes as <abbrev xmlns:xlink="http://www.w3.org/1999/xlink" xlink:title="ML bootstrap values" id="ABBRID0EPOBK" xlink:type="simple">MLB</abbrev>/<abbrev xmlns:xlink="http://www.w3.org/1999/xlink" xlink:title="Bayesian statistics" id="ABBRID0ETOBK" xlink:type="simple">BYPP</abbrev>. The ex-type strains are in bold, while the new isolates are in red, and the synonymizing taxa are indicated in green.</p></caption><graphic xmlns:xlink="http://www.w3.org/1999/xlink" xlink:href="mycokeys-115-043-g001.jpg" position="float" orientation="portrait" xlink:type="simple" id="oo_1277811.jpg"><uri content-type="original_file" xlink:type="simple">https://binary.pensoft.net/fig/1277811</uri></graphic></fig></tp:treatment-sec><ref-list><ref id="B75"><mixed-citation xmlns:xlink="http://www.w3.org/1999/xlink" xlink:type="simple"><person-group><name name-style="western"><surname>Zhang</surname><given-names>ZY</given-names></name><name name-style="western"><surname>Li</surname><given-names>X</given-names></name><name name-style="western"><surname>Chen</surname><given-names>WH</given-names></name><name name-style="western"><surname>Liang</surname><given-names>JD</given-names></name><name name-style="western"><surname>Han</surname><given-names>YF</given-names></name></person-group> (<year>2023</year>) <article-title>Culturable fungi from urban soils in China II, with the description of 18 novel species in <tp:taxon-name><tp:taxon-name-part taxon-name-part-type="phylum">Ascomycota</tp:taxon-name-part></tp:taxon-name> (<tp:taxon-name><tp:taxon-name-part taxon-name-part-type="class">Dothideomycetes</tp:taxon-name-part></tp:taxon-name>, <tp:taxon-name><tp:taxon-name-part taxon-name-part-type="class">Eurotiomycetes</tp:taxon-name-part></tp:taxon-name>, <tp:taxon-name><tp:taxon-name-part taxon-name-part-type="class">Leotiomycetes</tp:taxon-name-part></tp:taxon-name> and <tp:taxon-name><tp:taxon-name-part taxon-name-part-type="class">Sordariomycetes</tp:taxon-name-part></tp:taxon-name>).</article-title><source>MycoKeys</source><volume>98</volume>: <fpage>167</fpage>–<lpage>220</lpage>. <ext-link xlink:href="10.3897/mycokeys.98.102816" ext-link-type="doi" xlink:type="simple">https://doi.org/10.3897/mycokeys.98.102816</ext-link></mixed-citation></ref><ref id="B76"><mixed-citation xmlns:xlink="http://www.w3.org/1999/xlink" xlink:type="simple"><person-group><name name-style="western"><surname>Zhao</surname><given-names>L</given-names></name><name name-style="western"><surname>Groenewald</surname><given-names>JZ</given-names></name><name name-style="western"><surname>Hernández-Restrepo</surname><given-names>M</given-names></name><name name-style="western"><surname>Schroers</surname><given-names>H-J</given-names></name><name name-style="western"><surname>Crous</surname><given-names>PW</given-names></name></person-group> (<year>2023</year>) <article-title>Revising <italic><tp:taxon-name><tp:taxon-name-part taxon-name-part-type="genus">Clonostachys</tp:taxon-name-part></tp:taxon-name></italic> and allied genera in <tp:taxon-name><tp:taxon-name-part taxon-name-part-type="family">Bionectriaceae</tp:taxon-name-part></tp:taxon-name>.</article-title><source>Studies in Mycology</source><volume>105</volume>(<issue>1</issue>): <fpage>204</fpage>–<lpage>265</lpage>. <ext-link xlink:href="10.3114/sim.2023.105.03" ext-link-type="doi" xlink:type="simple">https://doi.org/10.3114/sim.2023.105.03</ext-link></mixed-citation></ref><ref id="B56"><mixed-citation xmlns:xlink="http://www.w3.org/1999/xlink" xlink:type="simple"><person-group><name name-style="western"><surname>Schroers</surname><given-names>HJ</given-names></name></person-group> (<year>2001</year>) A monograph of <italic><tp:taxon-name><tp:taxon-name-part taxon-name-part-type="genus">Bionectria</tp:taxon-name-part></tp:taxon-name></italic> (<tp:taxon-name><tp:taxon-name-part taxon-name-part-type="phylum">Ascomycota</tp:taxon-name-part></tp:taxon-name>, <tp:taxon-name><tp:taxon-name-part taxon-name-part-type="order">Hypocreales</tp:taxon-name-part></tp:taxon-name>, <tp:taxon-name><tp:taxon-name-part taxon-name-part-type="family">Bionectriaceae</tp:taxon-name-part></tp:taxon-name>) and its <italic><tp:taxon-name><tp:taxon-name-part taxon-name-part-type="genus">Clonostachys</tp:taxon-name-part></tp:taxon-name></italic> anamorphs. Studies in Mycology 46: 215.</mixed-citation></ref><ref id="B35"><mixed-citation xmlns:xlink="http://www.w3.org/1999/xlink" xlink:type="simple"><person-group><name name-style="western"><surname>Lechat</surname><given-names>C</given-names></name><name name-style="western"><surname>Fournier</surname><given-names>J</given-names></name><name name-style="western"><surname>Chaduli</surname><given-names>D</given-names></name><name name-style="western"><surname>Favel</surname><given-names>A</given-names></name><name name-style="western"><surname>Lechat</surname><given-names>C</given-names></name><name name-style="western"><surname>Fournier</surname><given-names>J</given-names></name><name name-style="western"><surname>Chaduli</surname><given-names>D</given-names></name><name name-style="western"><surname>Lesage-meessen</surname><given-names>L Clonos- AF</given-names></name><name name-style="western"><surname>Lechat</surname><given-names>C</given-names></name><name name-style="western"><surname>Fournier</surname><given-names>J</given-names></name><name name-style="western"><surname>Lesage-meessen</surname><given-names>L</given-names></name></person-group> (<year>2020</year>) <article-title><italic><tp:taxon-name><tp:taxon-name-part taxon-name-part-type="genus">Clonostachys</tp:taxon-name-part><tp:taxon-name-part taxon-name-part-type="species">saulensis</tp:taxon-name-part></tp:taxon-name></italic> (<tp:taxon-name><tp:taxon-name-part taxon-name-part-type="family">Bionectriaceae</tp:taxon-name-part></tp:taxon-name>, <tp:taxon-name><tp:taxon-name-part taxon-name-part-type="order">Hypocreales</tp:taxon-name-part></tp:taxon-name>), a new species from French Guiana.</article-title><source>Ascomycete</source><volume>11</volume>: <fpage>65</fpage>–<lpage>68</lpage>. <ext-link xlink:href="10.25664/ART-0260" ext-link-type="doi" xlink:type="simple">https://doi.org/10.25664/ART-0260</ext-link></mixed-citation></ref><ref id="B69"><mixed-citation xmlns:xlink="http://www.w3.org/1999/xlink" xlink:type="simple"><person-group><name name-style="western"><surname>Wang</surname><given-names>Y</given-names></name><name name-style="western"><surname>Tang</surname><given-names>DX</given-names></name><name name-style="western"><surname>Luo</surname><given-names>R</given-names></name><name name-style="western"><surname>Wang</surname><given-names>YB</given-names></name><name name-style="western"><surname>Thanarut</surname><given-names>C</given-names></name><name name-style="western"><surname>Dao</surname><given-names>VM</given-names></name><name name-style="western"><surname>Yu</surname><given-names>H</given-names></name></person-group> (<year>2023</year>) <article-title>Phylogeny and systematics of the genus <italic><tp:taxon-name><tp:taxon-name-part taxon-name-part-type="genus">Clonostachys</tp:taxon-name-part></tp:taxon-name></italic>.</article-title><source>Frontiers in Microbiology</source><volume>14</volume>: <fpage>1</fpage>–<lpage>14</lpage>. <ext-link xlink:href="10.3389/fmicb.2023.1117753" ext-link-type="doi" xlink:type="simple">https://doi.org/10.3389/fmicb.2023.1117753</ext-link></mixed-citation></ref></ref-list></tp:taxon-treatment>
